# Supplementary material for: Cardiovascular risk factors mediating the protective effect of education on cervical spondylosis risk
Source: Sci Rep. 2023 Jan 17;13:936. doi: 10.1038/s41598-023-28153-7 (PMC9845322; doi:10.1038/s41598-023-28153-7)
Supplement: Supplementary file 2 — Supplementary Information 2. [file 41598_2023_28153_MOESM2_ESM.xlsx]

## Sheet: ST_1 educational duration
	SNP	a1	a2	effect	chr	pos
1	rs114408770	A	G	-0.0436574	3	43873454
2	rs13238996	G	A	-0.0133142	7	74069645
3	rs13274119	A	C	0.0198214	8	143342967
4	rs13394374	T	C	0.0335998	2	62263120
5	rs1456031	C	T	-0.0130038	7	114296102
6	rs1462163	T	C	-0.0127222	2	164333146
7	rs148198842	A	G	0.0554111	6	30690169
8	rs168866	T	C	0.0116646	16	10253856
9	rs17563464	A	C	-0.0148391	5	26913774
10	rs2588962	A	G	0.0150825	10	63606492
11	rs34945223	G	A	-0.0136288	18	77575871
12	rs4557720	G	A	0.0119687	8	87932823
13	rs4674404	C	T	-0.0127449	2	220345118
14	rs57513571	T	C	-0.0153935	17	2309130
15	rs6679399	C	A	0.0426608	1	211093346
16	rs6729586	A	G	-0.0117953	2	44808475
17	rs6754311	C	T	0.0150378	2	136707982
18	rs7110786	T	C	0.0127141	11	95656648
19	rs7768758	C	T	-0.0227349	6	88251077
20	rs9536961	G	A	0.0139369	13	55678332
21	rs9655780	A	G	-0.0174579	7	104667334
22	rs9866630	A	G	-0.0126597	3	78505146

## Sheet: ST_2 educational level
	SNP	a1	a2	effect	chr	pos
1	rs10088132	T	C	-0.00818913	8	142646105
2	rs1010386	C	T	-0.00570582	1	110679596
3	rs1013014	T	G	0.00592297	2	107623697
4	rs1016678	G	A	-0.00548285	17	35874192
5	rs10193550	G	A	-0.0155195	2	189503686
6	rs1029197	G	T	-0.00658574	1	91120020
7	rs10402747	C	T	-0.00679374	19	45815248
8	rs10431632	A	G	0.00616633	14	77471693
9	rs10435974	T	C	0.00612323	9	135511290
10	rs10445015	T	C	0.00571674	16	62149710
11	rs10484022	A	G	0.00543253	14	89847593
12	rs10496963	C	T	-0.00717664	2	145079065
13	rs1050847	T	C	0.00605346	16	87443734
14	rs10752262	T	C	0.00630287	10	12395100
15	rs10768693	A	G	0.00579612	11	41541647
16	rs1079815	T	C	0.00699848	2	59167905
17	rs10940919	A	G	-0.00622553	5	30802867
18	rs10950862	G	T	-0.00578299	7	21657572
19	rs11056449	T	C	-0.00681993	12	15512617
20	rs1106090	A	G	0.00573395	2	58068741
21	rs11097376	A	G	-0.00578997	4	94544223
22	rs1110508	C	T	0.0109561	2	159373374
23	rs111575522	A	C	0.0131097	17	46044544
24	rs112139144	A	G	-0.00719342	6	157106114
25	rs1140892	T	C	0.0198712	17	79477356
26	rs114879247	C	T	-0.0147951	1	154434836
27	rs11572842	C	T	0.00666726	1	216676259
28	rs11604913	T	C	-0.0142723	11	61337443
29	rs116051875	C	A	0.0127009	1	75481099
30	rs11635966	T	C	-0.00600708	15	27234268
31	rs11663602	A	C	-0.00637821	18	77578191
32	rs11675685	C	T	0.00631774	2	189117836
33	rs116832845	C	T	-0.0148914	6	26825915
34	rs11690224	T	C	0.00736182	2	4952314
35	rs117005905	T	C	0.00913865	6	114218608
36	rs11703948	G	A	0.0118708	22	38817047
37	rs11714831	G	T	-0.00691882	3	65659142
38	rs11732657	A	G	-0.00701359	4	172427073
39	rs11748023	T	C	0.00585006	5	139558584
40	rs11784118	A	G	0.00615765	8	145684978
41	rs118093058	T	G	0.00838861	11	62413673
42	rs11859542	T	C	0.00542774	16	12529028
43	rs11871429	G	A	-0.00661949	17	42920929
44	rs11874805	C	T	0.00747104	18	77697110
45	rs11917078	A	C	-0.00582039	3	79487426
46	rs12153493	G	A	0.00552966	5	106917475
47	rs12218315	A	G	-0.00813067	10	65836969
48	rs12355139	G	T	0.00682991	10	20565765
49	rs12373234	G	A	0.00539047	18	38039594
50	rs12466227	G	A	-0.00554462	2	60148940
51	rs12526814	C	T	0.00625595	6	98212163
52	rs12616418	C	T	-0.00557685	2	22435519
53	rs12644402	T	C	0.0116947	4	759449
54	rs12705284	T	C	-0.00618698	7	104497678
55	rs12735232	C	T	0.00948401	1	6867842
56	rs12744596	A	G	0.0137961	1	2067708
57	rs12752933	G	A	0.00525314	1	192631158
58	rs12757253	A	G	0.00548872	1	189030305
59	rs12779657	T	C	0.00654485	10	107568152
60	rs12823941	T	C	-0.00814717	12	97669598
61	rs12888615	T	C	0.00816012	14	72435705
62	rs1294650	A	G	-0.00608506	7	7433499
63	rs1296544	C	T	0.00672411	1	44601719
64	rs13009008	G	A	0.00554152	2	174043233
65	rs13010288	T	G	0.00825065	2	51824512
66	rs13021035	A	C	0.00746644	2	100440518
67	rs13128371	T	C	0.00535876	4	176638693
68	rs1323052	A	C	0.00626576	6	114625448
69	rs13273943	C	A	-0.00547866	8	141734885
70	rs1329044	C	T	-0.00719809	9	23747791
71	rs13361335	G	T	0.00973928	5	63265891
72	rs13419042	A	G	-0.00865399	2	126156107
73	rs13428598	T	C	0.00736919	2	144250487
74	rs1351385	C	T	-0.00675727	14	85435329
75	rs1391441	A	G	-0.00865285	4	106128760
76	rs139684194	T	C	0.00989998	5	59108430
77	rs1408972	T	C	-0.00812736	6	40293071
78	rs1423920	G	A	0.00607664	16	63523020
79	rs1446185	T	C	0.00573681	11	25070734
80	rs148023018	T	C	-0.00960088	6	126232448
81	rs1487707	G	A	-0.00673124	11	104362993
82	rs151114485	A	G	-0.0189969	17	38301901
83	rs1596262	G	A	0.00669518	2	174157638
84	rs165579	T	C	0.00642556	4	152861685
85	rs16828793	G	T	-0.006479	3	118423265
86	rs168820	A	G	0.00650452	5	102642673
87	rs16924685	T	C	-0.00660985	8	60068210
88	rs1698139	G	A	0.00770203	5	89405980
89	rs17041047	T	C	-0.00652347	2	51036493
90	rs17110109	C	T	0.00537581	12	54668908
91	rs17425572	G	A	-0.00596035	9	88006338
92	rs17504871	A	G	-0.00715377	18	50908403
93	rs17563464	A	C	-0.00762786	5	26913774
94	rs1861047	A	G	0.00626964	4	15393835
95	rs1866823	A	G	0.00561092	8	57436577
96	rs1891273	T	C	0.00574883	10	93442379
97	rs1914391	T	C	-0.00733665	7	71690601
98	rs192436652	T	C	-0.0192223	19	54960747
99	rs1980129	G	A	-0.00526781	4	17045911
100	rs1993775	A	G	-0.00640396	2	164343215
101	rs2011603	A	G	-0.00598825	4	18025484
102	rs2061245	A	G	-0.00612029	3	108046671
103	rs2068497	T	C	0.00556642	9	121992141
104	rs2213359	T	C	-0.00571741	22	34287819
105	rs2241443	C	T	-0.00631842	7	137082039
106	rs2341336	T	C	-0.0074126	3	196220799
107	rs2455775	C	T	-0.00786349	2	68062792
108	rs2591114	G	A	0.00553641	18	28372663
109	rs2654222	G	A	-0.00663285	15	82429837
110	rs2661876	C	A	0.00533709	7	49874533
111	rs2718794	C	T	0.00875112	3	180938097
112	rs2727565	A	C	-0.00669273	7	151321161
113	rs2762546	T	C	-0.00654275	10	11119838
114	rs2764264	T	C	0.0065291	6	108934461
115	rs2764688	G	A	0.00711394	1	58544920
116	rs281302	A	G	-0.00555399	15	47686662
117	rs2838986	G	A	-0.00713369	21	47145374
118	rs2848747	C	A	-0.00821849	18	39061542
119	rs2885198	G	A	-0.00610528	3	143636421
120	rs301800	C	T	-0.00738309	1	8490603
121	rs321255	G	T	-0.00528357	1	96469259
122	rs335466	A	C	-0.00612743	5	176889530
123	rs341508	A	G	-0.0067525	13	60420106
124	rs35398452	A	C	-0.00775271	11	28766005
125	rs35649565	A	G	0.00694753	10	87074564
126	rs3800925	C	T	-0.00943033	7	2194607
127	rs3812257	G	A	0.00593895	7	44808416
128	rs3843567	G	A	0.00872485	9	1789663
129	rs385022	C	A	0.00534893	8	130909746
130	rs3858136	T	C	0.00559691	10	67770279
131	rs3943093	T	C	-0.00863636	1	243458502
132	rs4074033	C	A	0.00522691	10	133110820
133	rs417938	A	G	0.00581991	16	12082233
134	rs4280427	A	G	-0.00538997	2	172813218
135	rs4298514	T	C	0.00640919	8	118932887
136	rs4324899	A	G	0.0056229	8	105073692
137	rs4337674	A	G	-0.00726356	3	132024644
138	rs4339163	C	T	0.00733852	4	160480533
139	rs4353993	C	T	-0.0082387	5	25461181
140	rs4438262	C	T	0.00582758	15	27674176
141	rs4467547	T	G	0.00619593	4	21945933
142	rs4560075	T	C	0.00559729	2	186148062
143	rs4580739	A	G	-0.00635436	5	59655680
144	rs4621481	T	G	0.00607967	4	32160307
145	rs4705758	C	A	0.00583662	5	112391033
146	rs4731366	T	C	-0.00703033	7	127170015
147	rs4807431	G	A	-0.00832558	19	3245938
148	rs4808762	C	T	-0.0071812	19	18326222
149	rs4808787	G	A	0.00584485	19	18475285
150	rs4811123	T	C	-0.00527303	20	49715493
151	rs484213	G	A	-0.00537295	11	90042539
152	rs4960987	T	C	0.00562679	8	87677567
153	rs4968476	A	G	0.00755058	17	60177636
154	rs4983187	T	G	-0.00922113	14	27179592
155	rs533371	G	A	0.00606318	1	74687012
156	rs55634871	A	C	-0.00804304	20	14816805
157	rs55744247	A	G	-0.00750859	5	52777864
158	rs55800473	C	T	-0.00578096	19	30747701
159	rs55874516	A	G	0.0149677	2	161359854
160	rs56099375	T	C	0.00620347	8	77372988
161	rs56335085	T	C	0.00587866	21	20045384
162	rs58130172	T	C	0.00663677	1	11540649
163	rs592931	C	T	-0.00559553	11	61496751
164	rs6002948	A	C	-0.00571205	22	43156705
165	rs6028083	C	T	0.00776199	20	59838099
166	rs6060466	T	C	0.00919985	20	34145773
167	rs60811752	T	C	0.021882	19	21316269
168	rs61785883	T	C	-0.010818	1	98449380
169	rs61881642	T	C	0.00796944	10	111871630
170	rs62168219	T	C	0.0070946	2	148423697
171	rs62184480	T	C	-0.00869639	2	212654200
172	rs62265565	G	T	0.0109208	3	129441539
173	rs62429694	G	T	-0.00939539	6	155844540
174	rs6429082	C	T	0.0062419	1	235600129
175	rs6450476	G	A	0.00571424	5	57771087
176	rs6495980	C	A	-0.0110898	15	38847918
177	rs6497751	A	G	-0.00731876	16	24702978
178	rs6539284	C	T	0.00530341	12	79592680
179	rs6591897	G	A	-0.00539225	11	80244471
180	rs66890092	T	C	0.00564231	8	20881342
181	rs6690346	T	C	0.00963785	1	69402457
182	rs6696068	T	G	-0.00632978	1	53740797
183	rs6731373	A	G	-0.0058249	2	68503044
184	rs67316991	T	C	0.00736142	17	79378224
185	rs6760772	G	A	-0.00541425	2	155527139
186	rs6779035	C	T	-0.00541676	3	18249973
187	rs6821231	T	C	-0.00600413	4	170959988
188	rs6839304	G	A	0.00684989	4	45962844
189	rs6891774	G	A	-0.00602234	5	81157622
190	rs6910879	G	A	-0.009501	6	32560739
191	rs6918725	G	T	0.006078	6	126990392
192	rs7030475	C	A	-0.00873183	9	14136869
193	rs7068620	G	T	-0.00679071	10	10912974
194	rs7101996	T	C	-0.00536264	11	11259298
195	rs71415374	T	C	0.00960417	2	104155414
196	rs7210219	C	T	-0.0108781	17	44018519
197	rs72828517	C	T	0.00879292	6	19036035
198	rs72829857	G	A	0.00944884	6	16966052
199	rs72915557	A	G	-0.0133523	2	175199092
200	rs72979820	A	G	-0.0110172	6	140776369
201	rs7300136	C	T	0.00549828	12	49477334
202	rs73344830	G	A	-0.00849613	10	103816828
203	rs7429735	T	C	0.00571971	3	116583996
204	rs7523263	A	G	0.00538196	1	174383680
205	rs7526730	T	C	-0.00752039	1	111065753
206	rs75581535	A	G	-0.0142334	2	81737490
207	rs7591768	G	A	-0.00573124	2	73490125
208	rs7599087	C	T	-0.00652507	2	29039575
209	rs76076331	T	C	0.00899099	2	10977585
210	rs76115890	C	T	0.00829384	13	91993627
211	rs7680637	T	C	-0.00584035	4	82239054
212	rs76942739	A	C	-0.00696137	5	145940076
213	rs7742212	A	G	-0.00587635	6	128328833
214	rs7750812	C	T	0.0130137	6	33598613
215	rs77702622	A	G	-0.0116362	8	143367857
216	rs7862560	T	C	0.00563079	9	135030039
217	rs790643	T	C	-0.00715169	10	106780515
218	rs7945921	A	C	0.00603937	11	12875794
219	rs7965154	A	C	-0.0060414	12	23697725
220	rs7973524	A	G	0.00790279	12	11925446
221	rs8022374	G	A	-0.00972819	14	29651984
222	rs889933	G	A	-0.00544362	7	135038388
223	rs9261820	A	G	-0.00700459	6	30379037
224	rs9287528	T	G	-0.00584755	2	140655121
225	rs9293515	G	A	-0.00639996	5	88736293
226	rs9304836	T	G	0.00727158	19	32957259
227	rs9370774	C	T	0.00975619	6	14721897
228	rs9403618	G	T	-0.00541338	6	145174633
229	rs941724	C	T	-0.00624503	14	23448868
230	rs9426308	T	C	-0.00575459	1	28876200
231	rs9528447	T	C	-0.00686217	13	62626752
232	rs9616812	T	C	0.00587398	22	51105556
233	rs9675315	C	T	-0.00558883	17	32541260
234	rs9879265	C	T	-0.00605168	3	161355163
235	rs9891803	T	C	-0.00566872	17	31609815
236	rs9966970	T	C	-0.00821812	18	50363061
237	rs997779	C	A	-0.00718216	4	176936038

## Sheet: ST_3 intelligence
	SNP	a1	a2	effect	chr	pos
1	rs10015590	A	G	0.0461269	4	147671563
2	rs10129426	A	G	0.0461541	14	104018455
3	rs10402747	C	T	-0.0420053	19	45815248
4	rs1043254	A	G	-0.053912	14	69708241
5	rs1054442	C	A	0.0471498	12	49389320
6	rs1093725	T	C	0.0627882	5	89373701
7	rs11622558	T	C	-0.042394	14	37002135
8	rs11804556	A	G	0.081852	1	98498441
9	rs12646225	T	C	0.0756801	4	696848
10	rs13428598	T	C	0.0442825	2	144250487
11	rs1355620	G	A	0.052047	9	98270168
12	rs1389994	T	C	0.0468494	21	19032879
13	rs148257233	T	C	0.147843	5	102623315
14	rs1831539	C	T	0.0440329	1	59560337
15	rs2402857	G	A	-0.0445235	7	126969198
16	rs2454203	G	A	-0.0505935	4	106221741
17	rs2743461	G	A	-0.0424907	22	42540551
18	rs2806048	G	A	0.0452052	14	73529094
19	rs28667297	G	A	0.0541081	4	65829046
20	rs3173680	A	G	-0.0476945	7	154737071
21	rs31771	C	T	-0.0448222	5	165495491
22	rs34818820	A	G	-0.0453092	7	71698511
23	rs424029	A	G	-0.105481	3	85010039
24	rs4314918	A	G	0.0643173	1	44377503
25	rs4342312	A	C	-0.0493476	5	92477890
26	rs4463213	A	G	0.0430712	5	139545748
27	rs4778988	C	T	0.046945	15	82540337
28	rs4852252	C	T	0.0469905	2	71539301
29	rs506523	C	T	0.044091	11	30020868
30	rs55837830	T	C	0.0430793	16	70742688
31	rs5750830	A	C	0.0555595	22	39840828
32	rs6125540	T	C	-0.0473044	20	47704039
33	rs61957651	A	G	0.0985341	13	58483757
34	rs62098051	G	A	-0.0512028	18	50907620
35	rs6678734	G	A	-0.0669435	1	96176563
36	rs68135515	A	G	0.0469212	16	12180519
37	rs7010173	T	C	0.0492762	8	13969304
38	rs71454591	T	C	-0.062786	11	63861202
39	rs72823192	C	T	-0.0537541	10	93720144
40	rs72906064	T	G	-0.0744421	2	156911600
41	rs7372302	C	T	-0.0685105	3	24058061
42	rs7545321	G	A	0.0483192	1	32122164
43	rs77128898	T	C	-0.114368	11	61313525
44	rs79254826	A	G	-0.0789586	6	114769955
45	rs7963801	C	T	-0.050482	12	79685226
46	rs865719	G	A	-0.0670578	16	28379443
47	rs9311507	C	T	0.0880493	3	53618357
48	rs9597451	A	G	-0.0883041	13	57406326
49	rs9791848	A	G	-0.0469903	7	68890056

## Sheet: ST_4 MVMR (education)
SNP	exposure	id.exposure	effect_allele.exposure	other_allele.exposure	beta.exposure	se.exposure	pval.exposure
rs1008078	Age completed full time education || id:ukb-b-6134	ukb-b-6134	T	C	-0.00685998	0.00211665	0.0012
rs10088132	Age completed full time education || id:ukb-b-6134	ukb-b-6134	T	C	-0.00256689	0.00208491	0.22
rs10129035	Age completed full time education || id:ukb-b-6134	ukb-b-6134	C	T	-0.00781899	0.00211717	0.000219999
rs1013014	Age completed full time education || id:ukb-b-6134	ukb-b-6134	T	G	0.00789942	0.00213266	0.00021
rs10180461	Age completed full time education || id:ukb-b-6134	ukb-b-6134	C	T	0.0125209	0.00212602	3.89996e-09
rs10189857	Age completed full time education || id:ukb-b-6134	ukb-b-6134	G	A	-0.0124054	0.00208474	2.69998e-09
rs10205057	Age completed full time education || id:ukb-b-6134	ukb-b-6134	T	C	0.00526407	0.00207933	0.0109999
rs1020875	Age completed full time education || id:ukb-b-6134	ukb-b-6134	C	G	0.00512872	0.00288663	0.0759994
rs10227949	Age completed full time education || id:ukb-b-6134	ukb-b-6134	T	C	-0.00784384	0.00241854	0.0012
rs10239094	Age completed full time education || id:ukb-b-6134	ukb-b-6134	T	G	-0.00190697	0.00208065	0.36
rs10402747	Age completed full time education || id:ukb-b-6134	ukb-b-6134	C	T	-0.0101964	0.00207785	9.20005e-07
rs10431632	Age completed full time education || id:ukb-b-6134	ukb-b-6134	A	G	0.00198819	0.00212208	0.35
rs10484022	Age completed full time education || id:ukb-b-6134	ukb-b-6134	A	G	0.00211629	0.0020733	0.31
rs10496963	Age completed full time education || id:ukb-b-6134	ukb-b-6134	C	T	-0.00683162	0.00271797	0.012
rs1050847	Age completed full time education || id:ukb-b-6134	ukb-b-6134	T	C	0.00409106	0.0020981	0.051
rs10518019	Age completed full time education || id:ukb-b-6134	ukb-b-6134	G	A	0.00871867	0.00206656	2.5e-05
rs10735131	Age completed full time education || id:ukb-b-6134	ukb-b-6134	T	C	0.00972171	0.00208625	3.2e-06
rs10752262	Age completed full time education || id:ukb-b-6134	ukb-b-6134	T	C	0.00293572	0.00209417	0.16
rs10752651	Age completed full time education || id:ukb-b-6134	ukb-b-6134	T	C	-0.0034507	0.00208534	0.0980009
rs1081158	Age completed full time education || id:ukb-b-6134	ukb-b-6134	T	C	-0.0101403	0.00210211	1.40001e-06
rs10911634	Age completed full time education || id:ukb-b-6134	ukb-b-6134	G	T	-0.00588162	0.00210502	0.00519996
rs10931821	Age completed full time education || id:ukb-b-6134	ukb-b-6134	T	A	0.00757765	0.00207631	0.000259998
rs10934957	Age completed full time education || id:ukb-b-6134	ukb-b-6134	C	G	0.00229911	0.0020877	0.27
rs10940921	Age completed full time education || id:ukb-b-6134	ukb-b-6134	G	T	-0.00754085	0.00210674	0.000340001
rs10946808	Age completed full time education || id:ukb-b-6134	ukb-b-6134	G	A	0.00632357	0.00233177	0.00669993
rs11056449	Age completed full time education || id:ukb-b-6134	ukb-b-6134	T	C	-0.0082301	0.00228739	0.00032
rs11057209	Age completed full time education || id:ukb-b-6134	ukb-b-6134	G	A	-0.0136503	0.00240772	1.40001e-08
rs11155821	Age completed full time education || id:ukb-b-6134	ukb-b-6134	C	T	0.00794908	0.00214502	0.00021
rs11204137	Age completed full time education || id:ukb-b-6134	ukb-b-6134	G	T	-0.00295578	0.00207162	0.15
rs11210887	Age completed full time education || id:ukb-b-6134	ukb-b-6134	A	G	0.0126942	0.00224279	1.5e-08
rs112139144	Age completed full time education || id:ukb-b-6134	ukb-b-6134	A	G	-0.0063852	0.00253463	0.012
rs114408770	Age completed full time education || id:ukb-b-6134	ukb-b-6134	A	G	-0.0436574	0.00682815	1.6e-10
rs11540358	Age completed full time education || id:ukb-b-6134	ukb-b-6134	G	C	0.00999708	0.00224876	8.79995e-06
rs11548200	Age completed full time education || id:ukb-b-6134	ukb-b-6134	C	T	-0.0105366	0.00413353	0.0109999
rs11572842	Age completed full time education || id:ukb-b-6134	ukb-b-6134	C	T	0.0058185	0.0022118	0.00850002
rs11635966	Age completed full time education || id:ukb-b-6134	ukb-b-6134	T	C	-0.00233061	0.00216172	0.28
rs11663602	Age completed full time education || id:ukb-b-6134	ukb-b-6134	A	C	-0.013381	0.00231118	7.10003e-09
rs11669334	Age completed full time education || id:ukb-b-6134	ukb-b-6134	T	G	0.00828344	0.00273319	0.00239999
rs11678980	Age completed full time education || id:ukb-b-6134	ukb-b-6134	A	G	-0.00876877	0.00214049	4.20001e-05
rs11685076	Age completed full time education || id:ukb-b-6134	ukb-b-6134	A	G	0.00391976	0.00216441	0.0700003
rs11690224	Age completed full time education || id:ukb-b-6134	ukb-b-6134	T	C	0.0118158	0.0026197	6.49995e-06
rs117005905	Age completed full time education || id:ukb-b-6134	ukb-b-6134	T	C	0.00961128	0.00337411	0.00439997
rs11703948	Age completed full time education || id:ukb-b-6134	ukb-b-6134	G	A	0.00074605	0.00344542	0.83
rs11732657	Age completed full time education || id:ukb-b-6134	ukb-b-6134	A	G	-0.00607564	0.00237608	0.0109999
rs11748023	Age completed full time education || id:ukb-b-6134	ukb-b-6134	T	C	0.00150549	0.00207971	0.47
rs11770877	Age completed full time education || id:ukb-b-6134	ukb-b-6134	C	T	-0.00705191	0.00214263	0.001
rs117799466	Age completed full time education || id:ukb-b-6134	ukb-b-6134	C	G	0.0057923	0.002272	0.0109999
rs11786598	Age completed full time education || id:ukb-b-6134	ukb-b-6134	G	A	0.0052242	0.00207512	0.012
rs11793831	Age completed full time education || id:ukb-b-6134	ukb-b-6134	T	G	0.0106952	0.00210446	3.69999e-07
rs118083122	Age completed full time education || id:ukb-b-6134	ukb-b-6134	C	G	0.0291687	0.00860067	0.000700003
rs11871429	Age completed full time education || id:ukb-b-6134	ukb-b-6134	G	A	-0.00719092	0.00246403	0.00350002
rs11885093	Age completed full time education || id:ukb-b-6134	ukb-b-6134	T	C	0.000796894	0.00208403	0.7
rs12218315	Age completed full time education || id:ukb-b-6134	ukb-b-6134	A	G	-0.00211669	0.00288861	0.46
rs12355139	Age completed full time education || id:ukb-b-6134	ukb-b-6134	G	T	-0.00387592	0.00248778	0.12
rs12421006	Age completed full time education || id:ukb-b-6134	ukb-b-6134	T	A	-0.00520232	0.00226704	0.0219999
rs12468040	Age completed full time education || id:ukb-b-6134	ukb-b-6134	G	T	-0.0117404	0.00213005	3.59998e-08
rs12526814	Age completed full time education || id:ukb-b-6134	ukb-b-6134	C	T	0.0053615	0.00214296	0.012
rs12534506	Age completed full time education || id:ukb-b-6134	ukb-b-6134	T	A	0.00679657	0.00211087	0.00129999
rs12644402	Age completed full time education || id:ukb-b-6134	ukb-b-6134	T	C	0.00553206	0.00443396	0.21
rs12681504	Age completed full time education || id:ukb-b-6134	ukb-b-6134	A	G	-0.000272947	0.00228108	0.9
rs12705284	Age completed full time education || id:ukb-b-6134	ukb-b-6134	T	C	-0.0100816	0.00210254	1.6e-06
rs12735232	Age completed full time education || id:ukb-b-6134	ukb-b-6134	C	T	0.0130277	0.00285284	5e-06
rs1275200	Age completed full time education || id:ukb-b-6134	ukb-b-6134	C	T	-0.00388205	0.00208451	0.0629999
rs12752933	Age completed full time education || id:ukb-b-6134	ukb-b-6134	G	A	0.00528156	0.00206656	0.0109999
rs12823941	Age completed full time education || id:ukb-b-6134	ukb-b-6134	T	C	-0.0103866	0.00311077	0.000840001
rs12888615	Age completed full time education || id:ukb-b-6134	ukb-b-6134	T	C	0.0100981	0.00259812	0.0001
rs12987408	Age completed full time education || id:ukb-b-6134	ukb-b-6134	G	A	-0.00525396	0.00242859	0.0309999
rs13018621	Age completed full time education || id:ukb-b-6134	ukb-b-6134	T	A	-0.0192254	0.00582947	0.000969996
rs13090388	Age completed full time education || id:ukb-b-6134	ukb-b-6134	T	C	0.0160038	0.00225424	1.29987e-12
rs1334297	Age completed full time education || id:ukb-b-6134	ukb-b-6134	A	G	0.0125305	0.00233651	8.19993e-08
rs1335482	Age completed full time education || id:ukb-b-6134	ukb-b-6134	C	T	-0.00376684	0.00206942	0.0690001
rs1340799	Age completed full time education || id:ukb-b-6134	ukb-b-6134	T	A	-0.00413474	0.00219653	0.0599998
rs13419042	Age completed full time education || id:ukb-b-6134	ukb-b-6134	A	G	-0.0040774	0.00331341	0.22
rs13425585	Age completed full time education || id:ukb-b-6134	ukb-b-6134	G	C	0.00554983	0.00207209	0.00739997
rs1391441	Age completed full time education || id:ukb-b-6134	ukb-b-6134	A	G	-0.00443195	0.00223283	0.0470002
rs1423920	Age completed full time education || id:ukb-b-6134	ukb-b-6134	G	A	0.00208791	0.00214684	0.33
rs1448355	Age completed full time education || id:ukb-b-6134	ukb-b-6134	T	C	0.00542882	0.0021369	0.0109999
rs149406097	Age completed full time education || id:ukb-b-6134	ukb-b-6134	A	G	-0.00580947	0.00541076	0.28
rs1503526	Age completed full time education || id:ukb-b-6134	ukb-b-6134	C	T	-0.00559953	0.00206642	0.00669993
rs1596262	Age completed full time education || id:ukb-b-6134	ukb-b-6134	G	A	0.00104378	0.00220475	0.64
rs165579	Age completed full time education || id:ukb-b-6134	ukb-b-6134	T	C	0.00616809	0.00213853	0.00389996
rs16828793	Age completed full time education || id:ukb-b-6134	ukb-b-6134	G	T	-0.00271073	0.00251738	0.28
rs1689510	Age completed full time education || id:ukb-b-6134	ukb-b-6134	C	G	0.00957903	0.00218799	1.2e-05
rs16924685	Age completed full time education || id:ukb-b-6134	ukb-b-6134	T	C	-0.000200805	0.00257411	0.94
rs1698139	Age completed full time education || id:ukb-b-6134	ukb-b-6134	G	A	0.00394285	0.00266426	0.14
rs17110109	Age completed full time education || id:ukb-b-6134	ukb-b-6134	C	T	0.005274	0.00212419	0.0129999
rs17425572	Age completed full time education || id:ukb-b-6134	ukb-b-6134	G	A	-0.00528437	0.00207614	0.0109999
rs17504871	Age completed full time education || id:ukb-b-6134	ukb-b-6134	A	G	-0.0112542	0.00208688	6.90001e-08
rs175325	Age completed full time education || id:ukb-b-6134	ukb-b-6134	A	T	-0.00457575	0.00212366	0.0309999
rs17563464	Age completed full time education || id:ukb-b-6134	ukb-b-6134	A	C	-0.0148391	0.00251248	3.50002e-09
rs1861047	Age completed full time education || id:ukb-b-6134	ukb-b-6134	A	G	0.00510186	0.00218756	0.02
rs1876765	Age completed full time education || id:ukb-b-6134	ukb-b-6134	G	A	0.00269293	0.0022717	0.24
rs1913145	Age completed full time education || id:ukb-b-6134	ukb-b-6134	C	G	-0.00480134	0.00208747	0.021
rs1914391	Age completed full time education || id:ukb-b-6134	ukb-b-6134	T	C	-0.00554695	0.00208398	0.00779992
rs1968526	Age completed full time education || id:ukb-b-6134	ukb-b-6134	T	A	-0.00498227	0.00217238	0.0219999
rs2052284	Age completed full time education || id:ukb-b-6134	ukb-b-6134	A	T	0.00339426	0.00211709	0.11
rs2061245	Age completed full time education || id:ukb-b-6134	ukb-b-6134	A	G	-0.00745444	0.00211699	0.000430002
rs2061456	Age completed full time education || id:ukb-b-6134	ukb-b-6134	A	C	0.00231682	0.00236142	0.33
rs2154402	Age completed full time education || id:ukb-b-6134	ukb-b-6134	C	T	0.00657357	0.00311889	0.0350002
rs2242523	Age completed full time education || id:ukb-b-6134	ukb-b-6134	T	C	0.0076413	0.002087	0.00025
rs2268991	Age completed full time education || id:ukb-b-6134	ukb-b-6134	T	C	-0.0222361	0.00430384	2.39999e-07
rs2299098	Age completed full time education || id:ukb-b-6134	ukb-b-6134	C	G	0.00581842	0.00261766	0.0259998
rs2309812	Age completed full time education || id:ukb-b-6134	ukb-b-6134	T	C	0.00798328	0.00213432	0.000179999
rs2341336	Age completed full time education || id:ukb-b-6134	ukb-b-6134	T	C	-0.00207352	0.00285706	0.47
rs2388334	Age completed full time education || id:ukb-b-6134	ukb-b-6134	G	A	0.0105206	0.00207518	4e-07
rs2478208	Age completed full time education || id:ukb-b-6134	ukb-b-6134	C	G	-0.00539242	0.00207389	0.00929994
rs2588962	Age completed full time education || id:ukb-b-6134	ukb-b-6134	A	G	0.0150825	0.00207972	4.10015e-13
rs2644112	Age completed full time education || id:ukb-b-6134	ukb-b-6134	C	T	-0.0107793	0.0021783	7.49998e-07
rs2654222	Age completed full time education || id:ukb-b-6134	ukb-b-6134	G	A	-0.00235181	0.00231845	0.31
rs2661876	Age completed full time education || id:ukb-b-6134	ukb-b-6134	C	A	0.00600354	0.00212086	0.00460002
rs2718794	Age completed full time education || id:ukb-b-6134	ukb-b-6134	C	T	0.0121974	0.00312982	9.69996e-05
rs2725377	Age completed full time education || id:ukb-b-6134	ukb-b-6134	A	G	0.00562852	0.00208465	0.00690001
rs2727565	Age completed full time education || id:ukb-b-6134	ukb-b-6134	A	C	-0.00439244	0.00235859	0.0629999
rs2762546	Age completed full time education || id:ukb-b-6134	ukb-b-6134	T	C	-0.00969415	0.00224881	1.6e-05
rs2764264	Age completed full time education || id:ukb-b-6134	ukb-b-6134	T	C	0.00433402	0.00224612	0.0539995
rs2815753	Age completed full time education || id:ukb-b-6134	ukb-b-6134	A	G	0.00157021	0.00210605	0.46
rs2838986	Age completed full time education || id:ukb-b-6134	ukb-b-6134	G	A	-0.0062786	0.00268191	0.0189998
rs28591249	Age completed full time education || id:ukb-b-6134	ukb-b-6134	G	A	-0.00461749	0.00206614	0.025
rs28703977	Age completed full time education || id:ukb-b-6134	ukb-b-6134	C	T	-0.00589859	0.00218336	0.00690001
rs2885198	Age completed full time education || id:ukb-b-6134	ukb-b-6134	G	A	-0.00407563	0.00208781	0.051
rs2903589	Age completed full time education || id:ukb-b-6134	ukb-b-6134	T	C	-0.0064033	0.0021715	0.0032
rs2923431	Age completed full time education || id:ukb-b-6134	ukb-b-6134	C	G	0.00437007	0.00214159	0.0409996
rs2971970	Age completed full time education || id:ukb-b-6134	ukb-b-6134	G	T	0.0143582	0.00249572	8.79995e-09
rs2977334	Age completed full time education || id:ukb-b-6134	ukb-b-6134	T	G	-0.00134176	0.00211208	0.53
rs301800	Age completed full time education || id:ukb-b-6134	ukb-b-6134	C	T	-0.00936013	0.00272942	0.00061
rs3021146	Age completed full time education || id:ukb-b-6134	ukb-b-6134	G	A	0.00444905	0.00221066	0.0439997
rs303752	Age completed full time education || id:ukb-b-6134	ukb-b-6134	A	G	-0.00487553	0.00212982	0.0219999
rs3108497	Age completed full time education || id:ukb-b-6134	ukb-b-6134	T	C	-0.00854127	0.00243083	0.000439997
rs329122	Age completed full time education || id:ukb-b-6134	ukb-b-6134	A	G	0.00185358	0.00209991	0.38
rs335466	Age completed full time education || id:ukb-b-6134	ukb-b-6134	A	C	-0.00915228	0.00208449	1.09999e-05
rs34190234	Age completed full time education || id:ukb-b-6134	ukb-b-6134	C	A	0.00615702	0.00212596	0.00379997
rs34809719	Age completed full time education || id:ukb-b-6134	ukb-b-6134	T	G	0.00702992	0.00267076	0.00850002
rs34811474	Age completed full time education || id:ukb-b-6134	ukb-b-6134	A	G	0.0114453	0.00246037	3.29997e-06
rs35398452	Age completed full time education || id:ukb-b-6134	ukb-b-6134	A	C	-0.00471861	0.00231317	0.0409996
rs35518360	Age completed full time education || id:ukb-b-6134	ukb-b-6134	T	A	-0.0118258	0.00382918	0.002
rs35623690	Age completed full time education || id:ukb-b-6134	ukb-b-6134	C	G	0.00343878	0.00216795	0.11
rs35649565	Age completed full time education || id:ukb-b-6134	ukb-b-6134	A	G	0.00187487	0.00241342	0.44
rs35811586	Age completed full time education || id:ukb-b-6134	ukb-b-6134	T	C	-0.000534341	0.0045332	0.91
rs3747631	Age completed full time education || id:ukb-b-6134	ukb-b-6134	C	G	0.00627877	0.00254924	0.0140001
rs3751661	Age completed full time education || id:ukb-b-6134	ukb-b-6134	A	T	-0.0074227	0.00209804	0.0004
rs3785236	Age completed full time education || id:ukb-b-6134	ukb-b-6134	C	A	0.00301319	0.00240929	0.21
rs3800925	Age completed full time education || id:ukb-b-6134	ukb-b-6134	C	T	-0.0091124	0.00246546	0.000219999
rs3812257	Age completed full time education || id:ukb-b-6134	ukb-b-6134	G	A	0.0052075	0.00210078	0.0129999
rs3843567	Age completed full time education || id:ukb-b-6134	ukb-b-6134	G	A	0.00665932	0.00241782	0.00589997
rs385022	Age completed full time education || id:ukb-b-6134	ukb-b-6134	C	A	0.00599901	0.00207501	0.00379997
rs38853	Age completed full time education || id:ukb-b-6134	ukb-b-6134	C	G	0.00557056	0.00228378	0.015
rs3943093	Age completed full time education || id:ukb-b-6134	ukb-b-6134	T	C	-0.0107236	0.00220663	1.2e-06
rs417938	Age completed full time education || id:ukb-b-6134	ukb-b-6134	A	G	0.0042633	0.00207765	0.04
rs422115	Age completed full time education || id:ukb-b-6134	ukb-b-6134	T	A	0.00861371	0.0023968	0.000329997
rs4246176	Age completed full time education || id:ukb-b-6134	ukb-b-6134	G	C	0.00838275	0.00221319	0.00015
rs4337674	Age completed full time education || id:ukb-b-6134	ukb-b-6134	A	G	-0.00763697	0.00256135	0.00290001
rs4339163	Age completed full time education || id:ukb-b-6134	ukb-b-6134	C	T	0.0042896	0.0020644	0.0379997
rs4457062	Age completed full time education || id:ukb-b-6134	ukb-b-6134	C	G	0.0022834	0.00223721	0.31
rs4468571	Age completed full time education || id:ukb-b-6134	ukb-b-6134	G	A	0.0101218	0.0020822	1.2e-06
rs4531435	Age completed full time education || id:ukb-b-6134	ukb-b-6134	G	A	0.00532222	0.00207498	0.01
rs4557720	Age completed full time education || id:ukb-b-6134	ukb-b-6134	G	A	0.0119687	0.00213393	2e-08
rs4621481	Age completed full time education || id:ukb-b-6134	ukb-b-6134	T	G	0.0051217	0.0022838	0.025
rs4674403	Age completed full time education || id:ukb-b-6134	ukb-b-6134	G	T	-0.0127249	0.0023324	4.90004e-08
rs4700393	Age completed full time education || id:ukb-b-6134	ukb-b-6134	G	A	0.0115753	0.00206929	2.19999e-08
rs4705758	Age completed full time education || id:ukb-b-6134	ukb-b-6134	C	A	0.00595165	0.00207475	0.00409996
rs4731366	Age completed full time education || id:ukb-b-6134	ukb-b-6134	T	C	7.07108e-05	0.00236716	0.98
rs4807431	Age completed full time education || id:ukb-b-6134	ukb-b-6134	G	A	-0.00553205	0.00325579	0.089
rs4808762	Age completed full time education || id:ukb-b-6134	ukb-b-6134	C	T	-0.00481988	0.00227451	0.0340001
rs4808787	Age completed full time education || id:ukb-b-6134	ukb-b-6134	G	A	0.00618843	0.00224299	0.00580003
rs484213	Age completed full time education || id:ukb-b-6134	ukb-b-6134	G	A	-0.00257037	0.00209177	0.22
rs4887925	Age completed full time education || id:ukb-b-6134	ukb-b-6134	C	G	0.00253604	0.00211253	0.23
rs4930351	Age completed full time education || id:ukb-b-6134	ukb-b-6134	G	A	0.00327113	0.00210983	0.12
rs4968476	Age completed full time education || id:ukb-b-6134	ukb-b-6134	A	G	0.00184115	0.00288492	0.52
rs4976344	Age completed full time education || id:ukb-b-6134	ukb-b-6134	A	C	0.0069477	0.00287549	0.016
rs4983187	Age completed full time education || id:ukb-b-6134	ukb-b-6134	T	G	-0.0136401	0.00258328	1.29999e-07
rs531514	Age completed full time education || id:ukb-b-6134	ukb-b-6134	T	C	-0.0103962	0.0021554	1.40001e-06
rs533371	Age completed full time education || id:ukb-b-6134	ukb-b-6134	G	A	0.00662865	0.00206637	0.00129999
rs55634871	Age completed full time education || id:ukb-b-6134	ukb-b-6134	A	C	-0.00916985	0.00254338	0.000309999
rs55944017	Age completed full time education || id:ukb-b-6134	ukb-b-6134	T	C	-0.000402839	0.00250392	0.87
rs56044892	Age completed full time education || id:ukb-b-6134	ukb-b-6134	T	C	-0.00975517	0.00258807	0.00016
rs56335085	Age completed full time education || id:ukb-b-6134	ukb-b-6134	T	C	0.00268818	0.00231008	0.24
rs56370807	Age completed full time education || id:ukb-b-6134	ukb-b-6134	A	G	0.00560767	0.00245929	0.0230001
rs57513571	Age completed full time education || id:ukb-b-6134	ukb-b-6134	T	C	-0.0153935	0.00258666	2.69998e-09
rs57985238	Age completed full time education || id:ukb-b-6134	ukb-b-6134	G	C	0.00388591	0.00211815	0.0669993
rs582479	Age completed full time education || id:ukb-b-6134	ukb-b-6134	C	T	-0.0049641	0.00212795	0.02
rs58601596	Age completed full time education || id:ukb-b-6134	ukb-b-6134	G	C	0.00401274	0.00224856	0.0739997
rs592931	Age completed full time education || id:ukb-b-6134	ukb-b-6134	C	T	-0.0012686	0.00216148	0.56
rs6002948	Age completed full time education || id:ukb-b-6134	ukb-b-6134	A	C	-0.00375275	0.00208626	0.0719996
rs6028083	Age completed full time education || id:ukb-b-6134	ukb-b-6134	C	T	0.00735676	0.00213859	0.000580003
rs6060466	Age completed full time education || id:ukb-b-6134	ukb-b-6134	T	C	0.00231095	0.00359231	0.52
rs61881642	Age completed full time education || id:ukb-b-6134	ukb-b-6134	T	C	0.00437327	0.00305563	0.15
rs62184480	Age completed full time education || id:ukb-b-6134	ukb-b-6134	T	C	-0.00808523	0.00229258	0.000420001
rs62429694	Age completed full time education || id:ukb-b-6134	ukb-b-6134	G	T	-0.0123646	0.00357348	0.000539995
rs62477728	Age completed full time education || id:ukb-b-6134	ukb-b-6134	C	G	-0.0105006	0.00208801	4.90004e-07
rs6440053	Age completed full time education || id:ukb-b-6134	ukb-b-6134	A	T	-0.00957681	0.00284881	0.000769999
rs6474820	Age completed full time education || id:ukb-b-6134	ukb-b-6134	C	T	-0.0092761	0.00275518	0.000759994
rs6493265	Age completed full time education || id:ukb-b-6134	ukb-b-6134	T	C	-0.00627851	0.00211174	0.00290001
rs6508344	Age completed full time education || id:ukb-b-6134	ukb-b-6134	A	G	-0.0115957	0.00208724	2.80001e-08
rs6539284	Age completed full time education || id:ukb-b-6134	ukb-b-6134	C	T	0.00460796	0.00209145	0.0280001
rs660001	Age completed full time education || id:ukb-b-6134	ukb-b-6134	A	G	-0.00161795	0.00252676	0.52
rs6679399	Age completed full time education || id:ukb-b-6134	ukb-b-6134	C	A	0.0426608	0.00677016	2.99999e-10
rs66890092	Age completed full time education || id:ukb-b-6134	ukb-b-6134	T	C	0.0010025	0.00208035	0.630001
rs6690346	Age completed full time education || id:ukb-b-6134	ukb-b-6134	T	C	0.00818268	0.00356405	0.0219999
rs6696068	Age completed full time education || id:ukb-b-6134	ukb-b-6134	T	G	-0.00632815	0.00212006	0.00280001
rs67316991	Age completed full time education || id:ukb-b-6134	ukb-b-6134	T	C	0.003066	0.00220156	0.16
rs6754311	Age completed full time education || id:ukb-b-6134	ukb-b-6134	C	T	0.0150378	0.002367	2.1e-10
rs67593591	Age completed full time education || id:ukb-b-6134	ukb-b-6134	A	G	0.00670156	0.00317381	0.0350002
rs6774533	Age completed full time education || id:ukb-b-6134	ukb-b-6134	T	C	0.00313854	0.00230276	0.17
rs6779035	Age completed full time education || id:ukb-b-6134	ukb-b-6134	C	T	-0.00400057	0.00210625	0.0580003
rs6839304	Age completed full time education || id:ukb-b-6134	ukb-b-6134	G	A	-0.000650168	0.00224122	0.77
rs6861021	Age completed full time education || id:ukb-b-6134	ukb-b-6134	C	T	0.00792075	0.00241142	0.001
rs6867851	Age completed full time education || id:ukb-b-6134	ukb-b-6134	C	G	-0.00536716	0.00211353	0.0109999
rs6918725	Age completed full time education || id:ukb-b-6134	ukb-b-6134	G	T	0.00779782	0.00207477	0.00017
rs7031698	Age completed full time education || id:ukb-b-6134	ukb-b-6134	C	T	0.00510171	0.00247113	0.0389996
rs7032484	Age completed full time education || id:ukb-b-6134	ukb-b-6134	A	G	0.0113887	0.00207761	4.20001e-08
rs7047015	Age completed full time education || id:ukb-b-6134	ukb-b-6134	G	C	-0.00490235	0.00209122	0.0189998
rs7187604	Age completed full time education || id:ukb-b-6134	ukb-b-6134	G	A	-0.00571203	0.00212848	0.00729995
rs7233920	Age completed full time education || id:ukb-b-6134	ukb-b-6134	A	G	-0.0063175	0.00247924	0.0109999
rs72748120	Age completed full time education || id:ukb-b-6134	ukb-b-6134	A	T	-0.0094728	0.0028256	0.0008
rs72829857	Age completed full time education || id:ukb-b-6134	ukb-b-6134	G	A	0.00766601	0.00246121	0.00179999
rs72915557	Age completed full time education || id:ukb-b-6134	ukb-b-6134	A	G	-0.00803773	0.00433991	0.064
rs72979820	Age completed full time education || id:ukb-b-6134	ukb-b-6134	A	G	-0.0016918	0.00404876	0.68
rs73344830	Age completed full time education || id:ukb-b-6134	ukb-b-6134	G	A	-0.00634679	0.00209956	0.0025
rs7335432	Age completed full time education || id:ukb-b-6134	ukb-b-6134	G	C	0.0121373	0.00208869	6.19998e-09
rs7523263	Age completed full time education || id:ukb-b-6134	ukb-b-6134	A	G	0.00599754	0.00207639	0.00389996
rs7523916	Age completed full time education || id:ukb-b-6134	ukb-b-6134	T	C	0.00619037	0.00207773	0.00290001
rs7526730	Age completed full time education || id:ukb-b-6134	ukb-b-6134	T	C	-0.00229606	0.00291886	0.43
rs75581535	Age completed full time education || id:ukb-b-6134	ukb-b-6134	A	G	-0.00682085	0.00560594	0.22
rs7591768	Age completed full time education || id:ukb-b-6134	ukb-b-6134	G	A	-0.0047086	0.00217109	0.0299999
rs7599087	Age completed full time education || id:ukb-b-6134	ukb-b-6134	C	T	0.000618876	0.0025249	0.81
rs76076331	Age completed full time education || id:ukb-b-6134	ukb-b-6134	T	C	0.0155452	0.00317462	9.69996e-07
rs76223845	Age completed full time education || id:ukb-b-6134	ukb-b-6134	A	G	0.00510129	0.00482695	0.29
rs7624274	Age completed full time education || id:ukb-b-6134	ukb-b-6134	A	T	0.00607214	0.00209226	0.00369999
rs76577427	Age completed full time education || id:ukb-b-6134	ukb-b-6134	G	C	-0.00803943	0.00335151	0.016
rs7680637	Age completed full time education || id:ukb-b-6134	ukb-b-6134	T	C	-0.00505706	0.00216862	0.02
rs77128898	Age completed full time education || id:ukb-b-6134	ukb-b-6134	T	C	-0.00915524	0.00565759	0.11
rs7742212	Age completed full time education || id:ukb-b-6134	ukb-b-6134	A	G	-0.0011839	0.00210588	0.57
rs7757476	Age completed full time education || id:ukb-b-6134	ukb-b-6134	A	G	0.0070029	0.00271399	0.00990011
rs77719387	Age completed full time education || id:ukb-b-6134	ukb-b-6134	A	T	-0.0223946	0.00818658	0.00619998
rs7862560	Age completed full time education || id:ukb-b-6134	ukb-b-6134	T	C	0.00158954	0.00220551	0.47
rs7896518	Age completed full time education || id:ukb-b-6134	ukb-b-6134	G	A	0.0145245	0.00211298	6.20012e-12
rs7902	Age completed full time education || id:ukb-b-6134	ukb-b-6134	G	A	0.00991341	0.00208118	1.89998e-06
rs790643	Age completed full time education || id:ukb-b-6134	ukb-b-6134	T	C	-0.00569786	0.0026182	0.0299999
rs7921305	Age completed full time education || id:ukb-b-6134	ukb-b-6134	A	G	0.0120996	0.0023866	4e-07
rs7945921	Age completed full time education || id:ukb-b-6134	ukb-b-6134	A	C	0.0111695	0.00221635	4.70002e-07
rs7966054	Age completed full time education || id:ukb-b-6134	ukb-b-6134	C	T	-0.00644052	0.00208551	0.002
rs79918827	Age completed full time education || id:ukb-b-6134	ukb-b-6134	A	G	0.00514188	0.00581536	0.38
rs8022374	Age completed full time education || id:ukb-b-6134	ukb-b-6134	G	A	-0.00765982	0.00266112	0.004
rs8049014	Age completed full time education || id:ukb-b-6134	ukb-b-6134	A	G	-0.00607165	0.00241505	0.012
rs857249	Age completed full time education || id:ukb-b-6134	ukb-b-6134	C	T	0.00920456	0.00207237	8.9e-06
rs868698	Age completed full time education || id:ukb-b-6134	ukb-b-6134	T	G	-0.0103256	0.00319973	0.00129999
rs9304836	Age completed full time education || id:ukb-b-6134	ukb-b-6134	T	G	0.00485276	0.00269319	0.0719996
rs9363731	Age completed full time education || id:ukb-b-6134	ukb-b-6134	A	T	-0.00924855	0.00256669	0.000309999
rs938964	Age completed full time education || id:ukb-b-6134	ukb-b-6134	C	G	0.00873784	0.00224166	9.69996e-05
rs9426308	Age completed full time education || id:ukb-b-6134	ukb-b-6134	T	C	-0.00767352	0.00228032	0.000769999
rs9517313	Age completed full time education || id:ukb-b-6134	ukb-b-6134	C	G	-0.00224339	0.00212457	0.29
rs9557427	Age completed full time education || id:ukb-b-6134	ukb-b-6134	T	C	-0.00132226	0.0022555	0.56
rs9616812	Age completed full time education || id:ukb-b-6134	ukb-b-6134	T	C	0.00830364	0.00207457	6.29999e-05
rs9640052	Age completed full time education || id:ukb-b-6134	ukb-b-6134	C	T	-0.0114502	0.00299135	0.000129999
rs9675315	Age completed full time education || id:ukb-b-6134	ukb-b-6134	C	T	-0.00245836	0.00211322	0.24
rs9879265	Age completed full time education || id:ukb-b-6134	ukb-b-6134	C	T	-0.00369541	0.00211998	0.0810009
rs9891803	Age completed full time education || id:ukb-b-6134	ukb-b-6134	T	C	-0.00313028	0.00207509	0.13
rs9964724	Age completed full time education || id:ukb-b-6134	ukb-b-6134	T	C	0.0118259	0.00221574	9.40005e-08
rs9966970	Age completed full time education || id:ukb-b-6134	ukb-b-6134	T	C	-0.00904505	0.00323963	0.00519996
rs1008078	Qualifications: Other professional qualifications eg: nursing, teaching || id:ukb-b-13799	ukb-b-13799	T	C	-0.00497914	0.000965841	2.5e-07
rs10088132	Qualifications: Other professional qualifications eg: nursing, teaching || id:ukb-b-13799	ukb-b-13799	T	C	-0.00185983	0.000950624	0.05
rs10129035	Qualifications: Other professional qualifications eg: nursing, teaching || id:ukb-b-13799	ukb-b-13799	C	T	-0.00109053	0.000962949	0.26
rs1013014	Qualifications: Other professional qualifications eg: nursing, teaching || id:ukb-b-13799	ukb-b-13799	T	G	0.00158468	0.000971114	0.1
rs10180461	Qualifications: Other professional qualifications eg: nursing, teaching || id:ukb-b-13799	ukb-b-13799	C	T	0.00353419	0.000967493	0.000259998
rs10189857	Qualifications: Other professional qualifications eg: nursing, teaching || id:ukb-b-13799	ukb-b-13799	G	A	-0.00432157	0.000951545	5.60003e-06
rs10205057	Qualifications: Other professional qualifications eg: nursing, teaching || id:ukb-b-13799	ukb-b-13799	T	C	0.00336944	0.000948647	0.000379997
rs1020875	Qualifications: Other professional qualifications eg: nursing, teaching || id:ukb-b-13799	ukb-b-13799	C	G	0.00250157	0.00131873	0.0580003
rs10227949	Qualifications: Other professional qualifications eg: nursing, teaching || id:ukb-b-13799	ukb-b-13799	T	C	-0.00300749	0.0011057	0.00649995
rs10239094	Qualifications: Other professional qualifications eg: nursing, teaching || id:ukb-b-13799	ukb-b-13799	T	G	-0.00135372	0.000948395	0.15
rs10402747	Qualifications: Other professional qualifications eg: nursing, teaching || id:ukb-b-13799	ukb-b-13799	C	T	-0.0019421	0.000945856	0.04
rs10431632	Qualifications: Other professional qualifications eg: nursing, teaching || id:ukb-b-13799	ukb-b-13799	A	G	0.00369341	0.000966608	0.000129999
rs10484022	Qualifications: Other professional qualifications eg: nursing, teaching || id:ukb-b-13799	ukb-b-13799	A	G	0.00123186	0.000943783	0.19
rs10496963	Qualifications: Other professional qualifications eg: nursing, teaching || id:ukb-b-13799	ukb-b-13799	C	T	-0.0047177	0.00124257	0.00015
rs1050847	Qualifications: Other professional qualifications eg: nursing, teaching || id:ukb-b-13799	ukb-b-13799	T	C	0.00304269	0.000954706	0.00140001
rs10518019	Qualifications: Other professional qualifications eg: nursing, teaching || id:ukb-b-13799	ukb-b-13799	G	A	0.00325596	0.000941339	0.000539995
rs10735131	Qualifications: Other professional qualifications eg: nursing, teaching || id:ukb-b-13799	ukb-b-13799	T	C	0.00190506	0.0009501	0.0449997
rs10752262	Qualifications: Other professional qualifications eg: nursing, teaching || id:ukb-b-13799	ukb-b-13799	T	C	0.00295472	0.00095302	0.00189998
rs10752651	Qualifications: Other professional qualifications eg: nursing, teaching || id:ukb-b-13799	ukb-b-13799	T	C	-0.000336043	0.000949444	0.719999
rs1081158	Qualifications: Other professional qualifications eg: nursing, teaching || id:ukb-b-13799	ukb-b-13799	T	C	-0.00663124	0.000956869	4.19952e-12
rs10911634	Qualifications: Other professional qualifications eg: nursing, teaching || id:ukb-b-13799	ukb-b-13799	G	T	-0.00205613	0.000960701	0.032
rs10931821	Qualifications: Other professional qualifications eg: nursing, teaching || id:ukb-b-13799	ukb-b-13799	T	A	0.00542523	0.000946566	1e-08
rs10934957	Qualifications: Other professional qualifications eg: nursing, teaching || id:ukb-b-13799	ukb-b-13799	C	G	0.0018162	0.000950118	0.0560003
rs10940921	Qualifications: Other professional qualifications eg: nursing, teaching || id:ukb-b-13799	ukb-b-13799	G	T	-0.00124725	0.000959025	0.19
rs10946808	Qualifications: Other professional qualifications eg: nursing, teaching || id:ukb-b-13799	ukb-b-13799	G	A	0.00325863	0.00105577	0.002
rs11056449	Qualifications: Other professional qualifications eg: nursing, teaching || id:ukb-b-13799	ukb-b-13799	T	C	-0.00219359	0.0010441	0.0359998
rs11057209	Qualifications: Other professional qualifications eg: nursing, teaching || id:ukb-b-13799	ukb-b-13799	G	A	-0.00540242	0.00109187	7.49998e-07
rs11155821	Qualifications: Other professional qualifications eg: nursing, teaching || id:ukb-b-13799	ukb-b-13799	C	T	0.00392259	0.000979186	6.19998e-05
rs11204137	Qualifications: Other professional qualifications eg: nursing, teaching || id:ukb-b-13799	ukb-b-13799	G	T	-0.000986586	0.000943388	0.3
rs11210887	Qualifications: Other professional qualifications eg: nursing, teaching || id:ukb-b-13799	ukb-b-13799	A	G	0.0043709	0.00102597	2e-05
rs112139144	Qualifications: Other professional qualifications eg: nursing, teaching || id:ukb-b-13799	ukb-b-13799	A	G	-0.00304945	0.00115968	0.00850002
rs114408770	Qualifications: Other professional qualifications eg: nursing, teaching || id:ukb-b-13799	ukb-b-13799	A	G	-0.0095662	0.00312558	0.00219999
rs11540358	Qualifications: Other professional qualifications eg: nursing, teaching || id:ukb-b-13799	ukb-b-13799	G	C	0.00358889	0.0010205	0.000439997
rs11548200	Qualifications: Other professional qualifications eg: nursing, teaching || id:ukb-b-13799	ukb-b-13799	C	T	-0.00361221	0.0018985	0.0569994
rs11572842	Qualifications: Other professional qualifications eg: nursing, teaching || id:ukb-b-13799	ukb-b-13799	C	T	0.00191747	0.00100547	0.0569994
rs11635966	Qualifications: Other professional qualifications eg: nursing, teaching || id:ukb-b-13799	ukb-b-13799	T	C	-0.00262554	0.000986824	0.00779992
rs11663602	Qualifications: Other professional qualifications eg: nursing, teaching || id:ukb-b-13799	ukb-b-13799	A	C	-0.00495308	0.0010559	2.69998e-06
rs11669334	Qualifications: Other professional qualifications eg: nursing, teaching || id:ukb-b-13799	ukb-b-13799	T	G	0.00276518	0.00124009	0.0259998
rs11678980	Qualifications: Other professional qualifications eg: nursing, teaching || id:ukb-b-13799	ukb-b-13799	A	G	-0.00495298	0.000976125	3.89996e-07
rs11685076	Qualifications: Other professional qualifications eg: nursing, teaching || id:ukb-b-13799	ukb-b-13799	A	G	0.00208117	0.000985415	0.0350002
rs11690224	Qualifications: Other professional qualifications eg: nursing, teaching || id:ukb-b-13799	ukb-b-13799	T	C	0.00423798	0.00118964	0.000369999
rs117005905	Qualifications: Other professional qualifications eg: nursing, teaching || id:ukb-b-13799	ukb-b-13799	T	C	0.00293738	0.00152443	0.0539995
rs11703948	Qualifications: Other professional qualifications eg: nursing, teaching || id:ukb-b-13799	ukb-b-13799	G	A	0.00275103	0.00155997	0.0779992
rs11732657	Qualifications: Other professional qualifications eg: nursing, teaching || id:ukb-b-13799	ukb-b-13799	A	G	-0.0029578	0.00107973	0.00619998
rs11748023	Qualifications: Other professional qualifications eg: nursing, teaching || id:ukb-b-13799	ukb-b-13799	T	C	0.00151413	0.000947008	0.11
rs11770877	Qualifications: Other professional qualifications eg: nursing, teaching || id:ukb-b-13799	ukb-b-13799	C	T	-0.00160789	0.000976811	0.1
rs117799466	Qualifications: Other professional qualifications eg: nursing, teaching || id:ukb-b-13799	ukb-b-13799	C	G	0.00190979	0.00103235	0.064
rs11786598	Qualifications: Other professional qualifications eg: nursing, teaching || id:ukb-b-13799	ukb-b-13799	G	A	0.00247269	0.000944761	0.0089
rs11793831	Qualifications: Other professional qualifications eg: nursing, teaching || id:ukb-b-13799	ukb-b-13799	T	G	0.0057993	0.000956976	1.40001e-09
rs118083122	Qualifications: Other professional qualifications eg: nursing, teaching || id:ukb-b-13799	ukb-b-13799	C	G	0.00941172	0.00384709	0.0140001
rs11871429	Qualifications: Other professional qualifications eg: nursing, teaching || id:ukb-b-13799	ukb-b-13799	G	A	-0.0040648	0.00112567	0.000309999
rs11885093	Qualifications: Other professional qualifications eg: nursing, teaching || id:ukb-b-13799	ukb-b-13799	T	C	0.00248736	0.000950141	0.00879995
rs12218315	Qualifications: Other professional qualifications eg: nursing, teaching || id:ukb-b-13799	ukb-b-13799	A	G	0.000339727	0.00132137	0.8
rs12355139	Qualifications: Other professional qualifications eg: nursing, teaching || id:ukb-b-13799	ukb-b-13799	G	T	0.000611048	0.00112948	0.59
rs12421006	Qualifications: Other professional qualifications eg: nursing, teaching || id:ukb-b-13799	ukb-b-13799	T	A	-0.00176513	0.00103527	0.0879995
rs12468040	Qualifications: Other professional qualifications eg: nursing, teaching || id:ukb-b-13799	ukb-b-13799	G	T	-0.00478501	0.000969375	8e-07
rs12526814	Qualifications: Other professional qualifications eg: nursing, teaching || id:ukb-b-13799	ukb-b-13799	C	T	0.0033389	0.000977571	0.00064
rs12534506	Qualifications: Other professional qualifications eg: nursing, teaching || id:ukb-b-13799	ukb-b-13799	T	A	0.00143477	0.000961723	0.14
rs12644402	Qualifications: Other professional qualifications eg: nursing, teaching || id:ukb-b-13799	ukb-b-13799	T	C	0.00658458	0.00199832	0.000980009
rs12681504	Qualifications: Other professional qualifications eg: nursing, teaching || id:ukb-b-13799	ukb-b-13799	A	G	0.00264389	0.00103677	0.0109999
rs12705284	Qualifications: Other professional qualifications eg: nursing, teaching || id:ukb-b-13799	ukb-b-13799	T	C	-0.00244515	0.000957522	0.0109999
rs12735232	Qualifications: Other professional qualifications eg: nursing, teaching || id:ukb-b-13799	ukb-b-13799	C	T	0.00702361	0.00129279	5.49997e-08
rs1275200	Qualifications: Other professional qualifications eg: nursing, teaching || id:ukb-b-13799	ukb-b-13799	C	T	-0.00401557	0.000949626	2.39999e-05
rs12752933	Qualifications: Other professional qualifications eg: nursing, teaching || id:ukb-b-13799	ukb-b-13799	G	A	0.00259481	0.0009414	0.00580003
rs12823941	Qualifications: Other professional qualifications eg: nursing, teaching || id:ukb-b-13799	ukb-b-13799	T	C	-0.00340035	0.00142571	0.017
rs12888615	Qualifications: Other professional qualifications eg: nursing, teaching || id:ukb-b-13799	ukb-b-13799	T	C	0.00399997	0.00117993	0.000700003
rs12987408	Qualifications: Other professional qualifications eg: nursing, teaching || id:ukb-b-13799	ukb-b-13799	G	A	-0.00354053	0.0011083	0.00140001
rs13018621	Qualifications: Other professional qualifications eg: nursing, teaching || id:ukb-b-13799	ukb-b-13799	T	A	-0.00684355	0.00269349	0.0109999
rs13090388	Qualifications: Other professional qualifications eg: nursing, teaching || id:ukb-b-13799	ukb-b-13799	T	C	0.00602077	0.00102149	3.79997e-09
rs1334297	Qualifications: Other professional qualifications eg: nursing, teaching || id:ukb-b-13799	ukb-b-13799	A	G	0.00369455	0.00106954	0.000549997
rs1335482	Qualifications: Other professional qualifications eg: nursing, teaching || id:ukb-b-13799	ukb-b-13799	C	T	-0.00270077	0.000943537	0.00420001
rs1340799	Qualifications: Other professional qualifications eg: nursing, teaching || id:ukb-b-13799	ukb-b-13799	T	A	-0.0031983	0.00100139	0.00140001
rs13419042	Qualifications: Other professional qualifications eg: nursing, teaching || id:ukb-b-13799	ukb-b-13799	A	G	-0.00213995	0.00152174	0.16
rs13425585	Qualifications: Other professional qualifications eg: nursing, teaching || id:ukb-b-13799	ukb-b-13799	G	C	0.00250628	0.000945194	0.008
rs1391441	Qualifications: Other professional qualifications eg: nursing, teaching || id:ukb-b-13799	ukb-b-13799	A	G	-0.00439238	0.00101425	1.5e-05
rs1423920	Qualifications: Other professional qualifications eg: nursing, teaching || id:ukb-b-13799	ukb-b-13799	G	A	0.000574223	0.000979179	0.56
rs1448355	Qualifications: Other professional qualifications eg: nursing, teaching || id:ukb-b-13799	ukb-b-13799	T	C	0.0025341	0.000973541	0.00920005
rs149406097	Qualifications: Other professional qualifications eg: nursing, teaching || id:ukb-b-13799	ukb-b-13799	A	G	-0.00921669	0.0024895	0.00021
rs1503526	Qualifications: Other professional qualifications eg: nursing, teaching || id:ukb-b-13799	ukb-b-13799	C	T	-0.00165733	0.00094246	0.0790005
rs1596262	Qualifications: Other professional qualifications eg: nursing, teaching || id:ukb-b-13799	ukb-b-13799	G	A	0.00095133	0.00100358	0.34
rs165579	Qualifications: Other professional qualifications eg: nursing, teaching || id:ukb-b-13799	ukb-b-13799	T	C	0.00262524	0.000975056	0.00710003
rs16828793	Qualifications: Other professional qualifications eg: nursing, teaching || id:ukb-b-13799	ukb-b-13799	G	T	-0.00315088	0.00115001	0.0061
rs1689510	Qualifications: Other professional qualifications eg: nursing, teaching || id:ukb-b-13799	ukb-b-13799	C	G	0.00353507	0.000995459	0.000379997
rs16924685	Qualifications: Other professional qualifications eg: nursing, teaching || id:ukb-b-13799	ukb-b-13799	T	C	-0.000782602	0.00117557	0.51
rs1698139	Qualifications: Other professional qualifications eg: nursing, teaching || id:ukb-b-13799	ukb-b-13799	G	A	0.0027138	0.00120559	0.0239999
rs17110109	Qualifications: Other professional qualifications eg: nursing, teaching || id:ukb-b-13799	ukb-b-13799	C	T	0.00397131	0.000965871	3.89996e-05
rs17425572	Qualifications: Other professional qualifications eg: nursing, teaching || id:ukb-b-13799	ukb-b-13799	G	A	-0.00288293	0.000945386	0.00230001
rs17504871	Qualifications: Other professional qualifications eg: nursing, teaching || id:ukb-b-13799	ukb-b-13799	A	G	-0.00450568	0.000949609	2.1e-06
rs175325	Qualifications: Other professional qualifications eg: nursing, teaching || id:ukb-b-13799	ukb-b-13799	A	T	-0.00222081	0.000965145	0.021
rs17563464	Qualifications: Other professional qualifications eg: nursing, teaching || id:ukb-b-13799	ukb-b-13799	A	C	-0.00268034	0.00114881	0.02
rs1861047	Qualifications: Other professional qualifications eg: nursing, teaching || id:ukb-b-13799	ukb-b-13799	A	G	0.0019402	0.000994728	0.051
rs1876765	Qualifications: Other professional qualifications eg: nursing, teaching || id:ukb-b-13799	ukb-b-13799	G	A	0.00300797	0.00103254	0.00359998
rs1913145	Qualifications: Other professional qualifications eg: nursing, teaching || id:ukb-b-13799	ukb-b-13799	C	G	-0.00275169	0.000951263	0.00379997
rs1914391	Qualifications: Other professional qualifications eg: nursing, teaching || id:ukb-b-13799	ukb-b-13799	T	C	-0.00310606	0.000949848	0.00109999
rs1968526	Qualifications: Other professional qualifications eg: nursing, teaching || id:ukb-b-13799	ukb-b-13799	T	A	-0.002857	0.000989759	0.00389996
rs2052284	Qualifications: Other professional qualifications eg: nursing, teaching || id:ukb-b-13799	ukb-b-13799	A	T	0.00158137	0.000964786	0.1
rs2061245	Qualifications: Other professional qualifications eg: nursing, teaching || id:ukb-b-13799	ukb-b-13799	A	G	-0.00313424	0.00096361	0.00109999
rs2061456	Qualifications: Other professional qualifications eg: nursing, teaching || id:ukb-b-13799	ukb-b-13799	A	C	0.00184391	0.00107434	0.0860003
rs2154402	Qualifications: Other professional qualifications eg: nursing, teaching || id:ukb-b-13799	ukb-b-13799	C	T	0.00178484	0.00143209	0.21
rs2242523	Qualifications: Other professional qualifications eg: nursing, teaching || id:ukb-b-13799	ukb-b-13799	T	C	0.00223349	0.000949382	0.0189998
rs2268991	Qualifications: Other professional qualifications eg: nursing, teaching || id:ukb-b-13799	ukb-b-13799	T	C	-0.00728223	0.00198174	0.000239999
rs2299098	Qualifications: Other professional qualifications eg: nursing, teaching || id:ukb-b-13799	ukb-b-13799	C	G	0.00511557	0.00118912	1.7e-05
rs2309812	Qualifications: Other professional qualifications eg: nursing, teaching || id:ukb-b-13799	ukb-b-13799	T	C	0.00448417	0.000971501	3.89996e-06
rs2341336	Qualifications: Other professional qualifications eg: nursing, teaching || id:ukb-b-13799	ukb-b-13799	T	C	-0.00285287	0.00129724	0.0280001
rs2388334	Qualifications: Other professional qualifications eg: nursing, teaching || id:ukb-b-13799	ukb-b-13799	G	A	0.00484974	0.000944525	2.80001e-07
rs2478208	Qualifications: Other professional qualifications eg: nursing, teaching || id:ukb-b-13799	ukb-b-13799	C	G	-0.00408346	0.000944674	1.5e-05
rs2588962	Qualifications: Other professional qualifications eg: nursing, teaching || id:ukb-b-13799	ukb-b-13799	A	G	-8.15981e-05	0.000947673	0.93
rs2644112	Qualifications: Other professional qualifications eg: nursing, teaching || id:ukb-b-13799	ukb-b-13799	C	T	-0.00494035	0.000994733	6.80002e-07
rs2654222	Qualifications: Other professional qualifications eg: nursing, teaching || id:ukb-b-13799	ukb-b-13799	G	A	-0.00219111	0.00105915	0.0389996
rs2661876	Qualifications: Other professional qualifications eg: nursing, teaching || id:ukb-b-13799	ukb-b-13799	C	A	0.00271793	0.000965229	0.00490004
rs2718794	Qualifications: Other professional qualifications eg: nursing, teaching || id:ukb-b-13799	ukb-b-13799	C	T	0.00518274	0.00143344	0.000299999
rs2725377	Qualifications: Other professional qualifications eg: nursing, teaching || id:ukb-b-13799	ukb-b-13799	A	G	0.00143556	0.000949648	0.13
rs2727565	Qualifications: Other professional qualifications eg: nursing, teaching || id:ukb-b-13799	ukb-b-13799	A	C	-0.0030036	0.0010784	0.00530005
rs2762546	Qualifications: Other professional qualifications eg: nursing, teaching || id:ukb-b-13799	ukb-b-13799	T	C	-0.00366558	0.00102584	0.000350002
rs2764264	Qualifications: Other professional qualifications eg: nursing, teaching || id:ukb-b-13799	ukb-b-13799	T	C	0.00228315	0.00102507	0.0259998
rs2815753	Qualifications: Other professional qualifications eg: nursing, teaching || id:ukb-b-13799	ukb-b-13799	A	G	0.00484126	0.000961791	4.79999e-07
rs2838986	Qualifications: Other professional qualifications eg: nursing, teaching || id:ukb-b-13799	ukb-b-13799	G	A	-0.00430567	0.00121652	0.0004
rs28591249	Qualifications: Other professional qualifications eg: nursing, teaching || id:ukb-b-13799	ukb-b-13799	G	A	-0.00252979	0.000941171	0.00719996
rs28703977	Qualifications: Other professional qualifications eg: nursing, teaching || id:ukb-b-13799	ukb-b-13799	C	T	-0.00230711	0.000992983	0.02
rs2885198	Qualifications: Other professional qualifications eg: nursing, teaching || id:ukb-b-13799	ukb-b-13799	G	A	-0.0013086	0.000951518	0.17
rs2903589	Qualifications: Other professional qualifications eg: nursing, teaching || id:ukb-b-13799	ukb-b-13799	T	C	-0.00134893	0.000990145	0.17
rs2923431	Qualifications: Other professional qualifications eg: nursing, teaching || id:ukb-b-13799	ukb-b-13799	C	G	0.00257923	0.000977244	0.00830004
rs2971970	Qualifications: Other professional qualifications eg: nursing, teaching || id:ukb-b-13799	ukb-b-13799	G	T	0.00235987	0.00114217	0.0389996
rs2977334	Qualifications: Other professional qualifications eg: nursing, teaching || id:ukb-b-13799	ukb-b-13799	T	G	-0.0030507	0.000960302	0.0015
rs301800	Qualifications: Other professional qualifications eg: nursing, teaching || id:ukb-b-13799	ukb-b-13799	C	T	-0.0024782	0.00123667	0.0449997
rs3021146	Qualifications: Other professional qualifications eg: nursing, teaching || id:ukb-b-13799	ukb-b-13799	G	A	0.00215353	0.00100426	0.032
rs303752	Qualifications: Other professional qualifications eg: nursing, teaching || id:ukb-b-13799	ukb-b-13799	A	G	-0.00184259	0.000971724	0.0580003
rs3108497	Qualifications: Other professional qualifications eg: nursing, teaching || id:ukb-b-13799	ukb-b-13799	T	C	-0.00238016	0.00111117	0.032
rs329122	Qualifications: Other professional qualifications eg: nursing, teaching || id:ukb-b-13799	ukb-b-13799	A	G	0.00225327	0.000955297	0.0179999
rs335466	Qualifications: Other professional qualifications eg: nursing, teaching || id:ukb-b-13799	ukb-b-13799	A	C	-0.00431985	0.00094929	5.30005e-06
rs34190234	Qualifications: Other professional qualifications eg: nursing, teaching || id:ukb-b-13799	ukb-b-13799	C	A	0.00122522	0.00096702	0.21
rs34809719	Qualifications: Other professional qualifications eg: nursing, teaching || id:ukb-b-13799	ukb-b-13799	T	G	0.00211523	0.00120937	0.08
rs34811474	Qualifications: Other professional qualifications eg: nursing, teaching || id:ukb-b-13799	ukb-b-13799	A	G	0.00209675	0.00111761	0.061
rs35398452	Qualifications: Other professional qualifications eg: nursing, teaching || id:ukb-b-13799	ukb-b-13799	A	C	0.000204373	0.00105769	0.85
rs35518360	Qualifications: Other professional qualifications eg: nursing, teaching || id:ukb-b-13799	ukb-b-13799	T	A	-0.00412771	0.00175245	0.0189998
rs35623690	Qualifications: Other professional qualifications eg: nursing, teaching || id:ukb-b-13799	ukb-b-13799	C	G	0.00462521	0.000986135	2.69998e-06
rs35649565	Qualifications: Other professional qualifications eg: nursing, teaching || id:ukb-b-13799	ukb-b-13799	A	G	0.00548646	0.00109751	5.80003e-07
rs35811586	Qualifications: Other professional qualifications eg: nursing, teaching || id:ukb-b-13799	ukb-b-13799	T	C	0.00608568	0.00204241	0.00290001
rs3747631	Qualifications: Other professional qualifications eg: nursing, teaching || id:ukb-b-13799	ukb-b-13799	C	G	0.00683977	0.00115682	3.40001e-09
rs3751661	Qualifications: Other professional qualifications eg: nursing, teaching || id:ukb-b-13799	ukb-b-13799	A	T	-0.00232843	0.000955981	0.015
rs3785236	Qualifications: Other professional qualifications eg: nursing, teaching || id:ukb-b-13799	ukb-b-13799	C	A	0.0040024	0.00109977	0.000269998
rs3800925	Qualifications: Other professional qualifications eg: nursing, teaching || id:ukb-b-13799	ukb-b-13799	C	T	-0.0051975	0.00112845	4.09996e-06
rs3812257	Qualifications: Other professional qualifications eg: nursing, teaching || id:ukb-b-13799	ukb-b-13799	G	A	0.00045689	0.000956151	0.630001
rs3843567	Qualifications: Other professional qualifications eg: nursing, teaching || id:ukb-b-13799	ukb-b-13799	G	A	0.00506325	0.00109774	4e-06
rs385022	Qualifications: Other professional qualifications eg: nursing, teaching || id:ukb-b-13799	ukb-b-13799	C	A	0.0018572	0.000944847	0.0490004
rs38853	Qualifications: Other professional qualifications eg: nursing, teaching || id:ukb-b-13799	ukb-b-13799	C	G	0.00270097	0.00104339	0.00959997
rs3943093	Qualifications: Other professional qualifications eg: nursing, teaching || id:ukb-b-13799	ukb-b-13799	T	C	-0.00417458	0.00100802	3.50002e-05
rs417938	Qualifications: Other professional qualifications eg: nursing, teaching || id:ukb-b-13799	ukb-b-13799	A	G	-0.00112795	0.000946212	0.23
rs422115	Qualifications: Other professional qualifications eg: nursing, teaching || id:ukb-b-13799	ukb-b-13799	T	A	0.00243086	0.00109089	0.0259998
rs4246176	Qualifications: Other professional qualifications eg: nursing, teaching || id:ukb-b-13799	ukb-b-13799	G	C	0.00357036	0.00100968	0.000409996
rs4337674	Qualifications: Other professional qualifications eg: nursing, teaching || id:ukb-b-13799	ukb-b-13799	A	G	-0.00450304	0.00117208	0.00012
rs4339163	Qualifications: Other professional qualifications eg: nursing, teaching || id:ukb-b-13799	ukb-b-13799	C	T	0.0027153	0.000941147	0.00389996
rs4457062	Qualifications: Other professional qualifications eg: nursing, teaching || id:ukb-b-13799	ukb-b-13799	C	G	0.00265256	0.00101801	0.00920005
rs4468571	Qualifications: Other professional qualifications eg: nursing, teaching || id:ukb-b-13799	ukb-b-13799	G	A	0.00637598	0.000947683	1.69981e-11
rs4531435	Qualifications: Other professional qualifications eg: nursing, teaching || id:ukb-b-13799	ukb-b-13799	G	A	0.00170436	0.000945331	0.0710003
rs4557720	Qualifications: Other professional qualifications eg: nursing, teaching || id:ukb-b-13799	ukb-b-13799	G	A	0.00229923	0.0009709	0.0179999
rs4621481	Qualifications: Other professional qualifications eg: nursing, teaching || id:ukb-b-13799	ukb-b-13799	T	G	0.00261806	0.00104246	0.012
rs4674403	Qualifications: Other professional qualifications eg: nursing, teaching || id:ukb-b-13799	ukb-b-13799	G	T	-0.00307936	0.0010616	0.00369999
rs4700393	Qualifications: Other professional qualifications eg: nursing, teaching || id:ukb-b-13799	ukb-b-13799	G	A	0.00503697	0.000943667	9.40005e-08
rs4705758	Qualifications: Other professional qualifications eg: nursing, teaching || id:ukb-b-13799	ukb-b-13799	C	A	0.00100706	0.000945293	0.29
rs4731366	Qualifications: Other professional qualifications eg: nursing, teaching || id:ukb-b-13799	ukb-b-13799	T	C	-0.00206701	0.00107542	0.0549997
rs4807431	Qualifications: Other professional qualifications eg: nursing, teaching || id:ukb-b-13799	ukb-b-13799	G	A	-0.00155325	0.00149159	0.3
rs4808762	Qualifications: Other professional qualifications eg: nursing, teaching || id:ukb-b-13799	ukb-b-13799	C	T	-0.00208535	0.00103652	0.0439997
rs4808787	Qualifications: Other professional qualifications eg: nursing, teaching || id:ukb-b-13799	ukb-b-13799	G	A	0.00310271	0.00102069	0.00239999
rs484213	Qualifications: Other professional qualifications eg: nursing, teaching || id:ukb-b-13799	ukb-b-13799	G	A	-0.00267176	0.000953249	0.0051
rs4887925	Qualifications: Other professional qualifications eg: nursing, teaching || id:ukb-b-13799	ukb-b-13799	C	G	-0.000291259	0.000960719	0.760001
rs4930351	Qualifications: Other professional qualifications eg: nursing, teaching || id:ukb-b-13799	ukb-b-13799	G	A	0.00456069	0.000960866	2.1e-06
rs4968476	Qualifications: Other professional qualifications eg: nursing, teaching || id:ukb-b-13799	ukb-b-13799	A	G	0.00020656	0.00130882	0.87
rs4976344	Qualifications: Other professional qualifications eg: nursing, teaching || id:ukb-b-13799	ukb-b-13799	A	C	0.00454252	0.00131539	0.000549997
rs4983187	Qualifications: Other professional qualifications eg: nursing, teaching || id:ukb-b-13799	ukb-b-13799	T	G	-0.00271635	0.0011692	0.02
rs531514	Qualifications: Other professional qualifications eg: nursing, teaching || id:ukb-b-13799	ukb-b-13799	T	C	-0.000866837	0.000985799	0.38
rs533371	Qualifications: Other professional qualifications eg: nursing, teaching || id:ukb-b-13799	ukb-b-13799	G	A	0.00474212	0.00094165	4.79999e-07
rs55634871	Qualifications: Other professional qualifications eg: nursing, teaching || id:ukb-b-13799	ukb-b-13799	A	C	-0.00411816	0.00116287	0.0004
rs55944017	Qualifications: Other professional qualifications eg: nursing, teaching || id:ukb-b-13799	ukb-b-13799	T	C	-0.00325382	0.00114498	0.00449997
rs56044892	Qualifications: Other professional qualifications eg: nursing, teaching || id:ukb-b-13799	ukb-b-13799	T	C	-0.00193925	0.00118424	0.1
rs56335085	Qualifications: Other professional qualifications eg: nursing, teaching || id:ukb-b-13799	ukb-b-13799	T	C	0.00293456	0.00104891	0.0051
rs56370807	Qualifications: Other professional qualifications eg: nursing, teaching || id:ukb-b-13799	ukb-b-13799	A	G	0.00261742	0.00111734	0.0189998
rs57513571	Qualifications: Other professional qualifications eg: nursing, teaching || id:ukb-b-13799	ukb-b-13799	T	C	-0.00300284	0.00117933	0.0109999
rs57985238	Qualifications: Other professional qualifications eg: nursing, teaching || id:ukb-b-13799	ukb-b-13799	G	C	0.00285679	0.000964463	0.00309999
rs582479	Qualifications: Other professional qualifications eg: nursing, teaching || id:ukb-b-13799	ukb-b-13799	C	T	-0.00217897	0.0009676	0.0239999
rs58601596	Qualifications: Other professional qualifications eg: nursing, teaching || id:ukb-b-13799	ukb-b-13799	G	C	0.00342094	0.00102609	0.000860003
rs592931	Qualifications: Other professional qualifications eg: nursing, teaching || id:ukb-b-13799	ukb-b-13799	C	T	-0.00207196	0.000982715	0.0350002
rs6002948	Qualifications: Other professional qualifications eg: nursing, teaching || id:ukb-b-13799	ukb-b-13799	A	C	-0.00101485	0.000950012	0.29
rs6028083	Qualifications: Other professional qualifications eg: nursing, teaching || id:ukb-b-13799	ukb-b-13799	C	T	0.00340452	0.000975553	0.000479999
rs6060466	Qualifications: Other professional qualifications eg: nursing, teaching || id:ukb-b-13799	ukb-b-13799	T	C	0.00135648	0.00162175	0.4
rs61881642	Qualifications: Other professional qualifications eg: nursing, teaching || id:ukb-b-13799	ukb-b-13799	T	C	0.00346447	0.00138546	0.012
rs62184480	Qualifications: Other professional qualifications eg: nursing, teaching || id:ukb-b-13799	ukb-b-13799	T	C	-0.00560255	0.00104794	8.99995e-08
rs62429694	Qualifications: Other professional qualifications eg: nursing, teaching || id:ukb-b-13799	ukb-b-13799	G	T	-0.00386549	0.00164067	0.0179999
rs62477728	Qualifications: Other professional qualifications eg: nursing, teaching || id:ukb-b-13799	ukb-b-13799	C	G	-0.00435764	0.000950775	4.60002e-06
rs6440053	Qualifications: Other professional qualifications eg: nursing, teaching || id:ukb-b-13799	ukb-b-13799	A	T	-0.00464902	0.00129384	0.000329997
rs6474820	Qualifications: Other professional qualifications eg: nursing, teaching || id:ukb-b-13799	ukb-b-13799	C	T	-0.00454416	0.00125893	0.000309999
rs6493265	Qualifications: Other professional qualifications eg: nursing, teaching || id:ukb-b-13799	ukb-b-13799	T	C	-0.00429222	0.000963295	8.40001e-06
rs6508344	Qualifications: Other professional qualifications eg: nursing, teaching || id:ukb-b-13799	ukb-b-13799	A	G	-0.00240687	0.000950562	0.0109999
rs6539284	Qualifications: Other professional qualifications eg: nursing, teaching || id:ukb-b-13799	ukb-b-13799	C	T	0.00575284	0.000952201	1.5e-09
rs660001	Qualifications: Other professional qualifications eg: nursing, teaching || id:ukb-b-13799	ukb-b-13799	A	G	-0.00241641	0.00115575	0.0369999
rs6679399	Qualifications: Other professional qualifications eg: nursing, teaching || id:ukb-b-13799	ukb-b-13799	C	A	0.00981945	0.00306882	0.00140001
rs66890092	Qualifications: Other professional qualifications eg: nursing, teaching || id:ukb-b-13799	ukb-b-13799	T	C	0.00148514	0.000949083	0.12
rs6690346	Qualifications: Other professional qualifications eg: nursing, teaching || id:ukb-b-13799	ukb-b-13799	T	C	0.00319472	0.0016114	0.0470002
rs6696068	Qualifications: Other professional qualifications eg: nursing, teaching || id:ukb-b-13799	ukb-b-13799	T	G	-0.00217036	0.000968555	0.025
rs67316991	Qualifications: Other professional qualifications eg: nursing, teaching || id:ukb-b-13799	ukb-b-13799	T	C	0.0015896	0.0009999	0.11
rs6754311	Qualifications: Other professional qualifications eg: nursing, teaching || id:ukb-b-13799	ukb-b-13799	C	T	0.00156455	0.00106345	0.14
rs67593591	Qualifications: Other professional qualifications eg: nursing, teaching || id:ukb-b-13799	ukb-b-13799	A	G	0.00498904	0.00144095	0.000539995
rs6774533	Qualifications: Other professional qualifications eg: nursing, teaching || id:ukb-b-13799	ukb-b-13799	T	C	0.00176927	0.00105072	0.0920005
rs6779035	Qualifications: Other professional qualifications eg: nursing, teaching || id:ukb-b-13799	ukb-b-13799	C	T	-0.00429577	0.000957914	7.29995e-06
rs6839304	Qualifications: Other professional qualifications eg: nursing, teaching || id:ukb-b-13799	ukb-b-13799	G	A	0.00188256	0.00101843	0.0649995
rs6861021	Qualifications: Other professional qualifications eg: nursing, teaching || id:ukb-b-13799	ukb-b-13799	C	T	0.00515295	0.00109564	2.59998e-06
rs6867851	Qualifications: Other professional qualifications eg: nursing, teaching || id:ukb-b-13799	ukb-b-13799	C	G	-0.00293114	0.000962996	0.00230001
rs6918725	Qualifications: Other professional qualifications eg: nursing, teaching || id:ukb-b-13799	ukb-b-13799	G	T	0.00042039	0.00094545	0.66
rs7031698	Qualifications: Other professional qualifications eg: nursing, teaching || id:ukb-b-13799	ukb-b-13799	C	T	0.00349843	0.00112959	0.002
rs7032484	Qualifications: Other professional qualifications eg: nursing, teaching || id:ukb-b-13799	ukb-b-13799	A	G	0.00245802	0.000946606	0.00940005
rs7047015	Qualifications: Other professional qualifications eg: nursing, teaching || id:ukb-b-13799	ukb-b-13799	G	C	-0.000569419	0.000951993	0.55
rs7187604	Qualifications: Other professional qualifications eg: nursing, teaching || id:ukb-b-13799	ukb-b-13799	G	A	-0.00228852	0.000971334	0.0179999
rs7233920	Qualifications: Other professional qualifications eg: nursing, teaching || id:ukb-b-13799	ukb-b-13799	A	G	-0.00395221	0.00113216	0.000479999
rs72748120	Qualifications: Other professional qualifications eg: nursing, teaching || id:ukb-b-13799	ukb-b-13799	A	T	-0.00145291	0.00129331	0.26
rs72829857	Qualifications: Other professional qualifications eg: nursing, teaching || id:ukb-b-13799	ukb-b-13799	G	A	0.00424577	0.00111413	0.000140001
rs72915557	Qualifications: Other professional qualifications eg: nursing, teaching || id:ukb-b-13799	ukb-b-13799	A	G	-0.00852668	0.00199606	1.89998e-05
rs72979820	Qualifications: Other professional qualifications eg: nursing, teaching || id:ukb-b-13799	ukb-b-13799	A	G	-0.00647643	0.00185531	0.000479999
rs73344830	Qualifications: Other professional qualifications eg: nursing, teaching || id:ukb-b-13799	ukb-b-13799	G	A	-0.00372443	0.000956348	9.80009e-05
rs7335432	Qualifications: Other professional qualifications eg: nursing, teaching || id:ukb-b-13799	ukb-b-13799	G	C	0.00199587	0.000950879	0.0359998
rs7523263	Qualifications: Other professional qualifications eg: nursing, teaching || id:ukb-b-13799	ukb-b-13799	A	G	0.00138876	0.000945648	0.14
rs7523916	Qualifications: Other professional qualifications eg: nursing, teaching || id:ukb-b-13799	ukb-b-13799	T	C	0.002964	0.000946466	0.0017
rs7526730	Qualifications: Other professional qualifications eg: nursing, teaching || id:ukb-b-13799	ukb-b-13799	T	C	-0.00441212	0.00133834	0.000980009
rs75581535	Qualifications: Other professional qualifications eg: nursing, teaching || id:ukb-b-13799	ukb-b-13799	A	G	-0.00882665	0.00257961	0.000619998
rs7591768	Qualifications: Other professional qualifications eg: nursing, teaching || id:ukb-b-13799	ukb-b-13799	G	A	-0.00175589	0.000991749	0.0769999
rs7599087	Qualifications: Other professional qualifications eg: nursing, teaching || id:ukb-b-13799	ukb-b-13799	C	T	4.80998e-05	0.00115477	0.97
rs76076331	Qualifications: Other professional qualifications eg: nursing, teaching || id:ukb-b-13799	ukb-b-13799	T	C	0.00624609	0.00144002	1.40001e-05
rs76223845	Qualifications: Other professional qualifications eg: nursing, teaching || id:ukb-b-13799	ukb-b-13799	A	G	0.0124005	0.00218856	1.5e-08
rs7624274	Qualifications: Other professional qualifications eg: nursing, teaching || id:ukb-b-13799	ukb-b-13799	A	T	0.00229256	0.000952745	0.016
rs76577427	Qualifications: Other professional qualifications eg: nursing, teaching || id:ukb-b-13799	ukb-b-13799	G	C	-0.0041941	0.00153563	0.00629999
rs7680637	Qualifications: Other professional qualifications eg: nursing, teaching || id:ukb-b-13799	ukb-b-13799	T	C	-0.00176662	0.000988644	0.0739997
rs77128898	Qualifications: Other professional qualifications eg: nursing, teaching || id:ukb-b-13799	ukb-b-13799	T	C	-0.00616724	0.0026068	0.0179999
rs7742212	Qualifications: Other professional qualifications eg: nursing, teaching || id:ukb-b-13799	ukb-b-13799	A	G	-0.00158032	0.000958616	0.0990011
rs7757476	Qualifications: Other professional qualifications eg: nursing, teaching || id:ukb-b-13799	ukb-b-13799	A	G	0.00500393	0.00122803	4.60002e-05
rs77719387	Qualifications: Other professional qualifications eg: nursing, teaching || id:ukb-b-13799	ukb-b-13799	A	T	-0.00613197	0.00380475	0.11
rs7862560	Qualifications: Other professional qualifications eg: nursing, teaching || id:ukb-b-13799	ukb-b-13799	T	C	0.00204952	0.00100234	0.0409996
rs7896518	Qualifications: Other professional qualifications eg: nursing, teaching || id:ukb-b-13799	ukb-b-13799	G	A	0.00242325	0.000961949	0.012
rs7902	Qualifications: Other professional qualifications eg: nursing, teaching || id:ukb-b-13799	ukb-b-13799	G	A	0.00353002	0.000946596	0.000189998
rs790643	Qualifications: Other professional qualifications eg: nursing, teaching || id:ukb-b-13799	ukb-b-13799	T	C	-0.00211399	0.00119772	0.0779992
rs7921305	Qualifications: Other professional qualifications eg: nursing, teaching || id:ukb-b-13799	ukb-b-13799	A	G	0.00434269	0.00108429	6.19998e-05
rs7945921	Qualifications: Other professional qualifications eg: nursing, teaching || id:ukb-b-13799	ukb-b-13799	A	C	0.00297808	0.00101139	0.0032
rs7966054	Qualifications: Other professional qualifications eg: nursing, teaching || id:ukb-b-13799	ukb-b-13799	C	T	-0.00393882	0.000949105	3.29997e-05
rs79918827	Qualifications: Other professional qualifications eg: nursing, teaching || id:ukb-b-13799	ukb-b-13799	A	G	-0.0105647	0.00267854	8e-05
rs8022374	Qualifications: Other professional qualifications eg: nursing, teaching || id:ukb-b-13799	ukb-b-13799	G	A	-0.00371224	0.00120564	0.0021
rs8049014	Qualifications: Other professional qualifications eg: nursing, teaching || id:ukb-b-13799	ukb-b-13799	A	G	-0.00213237	0.00109669	0.0519996
rs857249	Qualifications: Other professional qualifications eg: nursing, teaching || id:ukb-b-13799	ukb-b-13799	C	T	0.00256562	0.000943068	0.00649995
rs868698	Qualifications: Other professional qualifications eg: nursing, teaching || id:ukb-b-13799	ukb-b-13799	T	G	-0.00307456	0.001465	0.0359998
rs9304836	Qualifications: Other professional qualifications eg: nursing, teaching || id:ukb-b-13799	ukb-b-13799	T	G	0.00368124	0.00123027	0.00280001
rs9363731	Qualifications: Other professional qualifications eg: nursing, teaching || id:ukb-b-13799	ukb-b-13799	A	T	-0.00153702	0.00116545	0.19
rs938964	Qualifications: Other professional qualifications eg: nursing, teaching || id:ukb-b-13799	ukb-b-13799	C	G	0.00435649	0.00102289	2.1e-05
rs9426308	Qualifications: Other professional qualifications eg: nursing, teaching || id:ukb-b-13799	ukb-b-13799	T	C	-0.00163823	0.00104181	0.12
rs9517313	Qualifications: Other professional qualifications eg: nursing, teaching || id:ukb-b-13799	ukb-b-13799	C	G	-0.0026054	0.000968835	0.00719996
rs9557427	Qualifications: Other professional qualifications eg: nursing, teaching || id:ukb-b-13799	ukb-b-13799	T	C	-0.00244904	0.00102963	0.017
rs9616812	Qualifications: Other professional qualifications eg: nursing, teaching || id:ukb-b-13799	ukb-b-13799	T	C	0.00283636	0.000943161	0.00259998
rs9640052	Qualifications: Other professional qualifications eg: nursing, teaching || id:ukb-b-13799	ukb-b-13799	C	T	-0.0081561	0.00137044	2.69998e-09
rs9675315	Qualifications: Other professional qualifications eg: nursing, teaching || id:ukb-b-13799	ukb-b-13799	C	T	-0.000464412	0.00096293	0.630001
rs9879265	Qualifications: Other professional qualifications eg: nursing, teaching || id:ukb-b-13799	ukb-b-13799	C	T	-0.000562071	0.000966972	0.56
rs9891803	Qualifications: Other professional qualifications eg: nursing, teaching || id:ukb-b-13799	ukb-b-13799	T	C	-0.00440817	0.000945829	3.2e-06
rs9964724	Qualifications: Other professional qualifications eg: nursing, teaching || id:ukb-b-13799	ukb-b-13799	T	C	0.00588923	0.00101259	5.99998e-09
rs9966970	Qualifications: Other professional qualifications eg: nursing, teaching || id:ukb-b-13799	ukb-b-13799	T	C	-0.00167963	0.00146671	0.25
rs1008078	Qualifications: College or University degree || id:ukb-b-16489	ukb-b-16489	T	C	-0.00925252	0.000973217	1.99986e-21
rs10088132	Qualifications: College or University degree || id:ukb-b-16489	ukb-b-16489	T	C	-0.00818913	0.000959603	1.39991e-17
rs10129035	Qualifications: College or University degree || id:ukb-b-16489	ukb-b-16489	C	T	-0.00738796	0.000972023	2.90001e-14
rs1013014	Qualifications: College or University degree || id:ukb-b-16489	ukb-b-16489	T	G	0.00592297	0.000978191	1.40001e-09
rs10180461	Qualifications: College or University degree || id:ukb-b-16489	ukb-b-16489	C	T	0.00732491	0.000974543	5.60015e-14
rs10189857	Qualifications: College or University degree || id:ukb-b-16489	ukb-b-16489	G	A	-0.00791041	0.000958479	1.50003e-16
rs10205057	Qualifications: College or University degree || id:ukb-b-16489	ukb-b-16489	T	C	0.00565627	0.00095556	3.2e-09
rs1020875	Qualifications: College or University degree || id:ukb-b-16489	ukb-b-16489	C	G	0.00809616	0.00133105	1.2e-09
rs10227949	Qualifications: College or University degree || id:ukb-b-16489	ukb-b-16489	T	C	-0.00632135	0.00111554	1.5e-08
rs10239094	Qualifications: College or University degree || id:ukb-b-16489	ukb-b-16489	T	G	-0.0054411	0.000956835	1.29999e-08
rs10402747	Qualifications: College or University degree || id:ukb-b-16489	ukb-b-16489	C	T	-0.00679374	0.000955794	1.20005e-12
rs10431632	Qualifications: College or University degree || id:ukb-b-16489	ukb-b-16489	A	G	0.00616633	0.000976227	2.69998e-10
rs10484022	Qualifications: College or University degree || id:ukb-b-16489	ukb-b-16489	A	G	0.00543253	0.000953174	1.2e-08
rs10496963	Qualifications: College or University degree || id:ukb-b-16489	ukb-b-16489	C	T	-0.00717664	0.00125163	9.80009e-09
rs1050847	Qualifications: College or University degree || id:ukb-b-16489	ukb-b-16489	T	C	0.00605346	0.000964044	3.40001e-10
rs10518019	Qualifications: College or University degree || id:ukb-b-16489	ukb-b-16489	G	A	0.00696304	0.00094918	2.19989e-13
rs10735131	Qualifications: College or University degree || id:ukb-b-16489	ukb-b-16489	T	C	0.00540938	0.000959393	1.7e-08
rs10752262	Qualifications: College or University degree || id:ukb-b-16489	ukb-b-16489	T	C	0.00630287	0.000961938	5.70033e-11
rs10752651	Qualifications: College or University degree || id:ukb-b-16489	ukb-b-16489	T	C	-0.00561207	0.00095835	4.70002e-09
rs1081158	Qualifications: College or University degree || id:ukb-b-16489	ukb-b-16489	T	C	-0.00990408	0.000965097	1e-24
rs10911634	Qualifications: College or University degree || id:ukb-b-16489	ukb-b-16489	G	T	-0.00610093	0.000968039	2.90001e-10
rs10931821	Qualifications: College or University degree || id:ukb-b-16489	ukb-b-16489	T	A	0.00718499	0.000953464	4.90004e-14
rs10934957	Qualifications: College or University degree || id:ukb-b-16489	ukb-b-16489	C	G	0.00532333	0.000958032	2.80001e-08
rs10940921	Qualifications: College or University degree || id:ukb-b-16489	ukb-b-16489	G	T	-0.00616	0.000967272	1.89998e-10
rs10946808	Qualifications: College or University degree || id:ukb-b-16489	ukb-b-16489	G	A	0.0106652	0.0010648	1.29987e-23
rs11056449	Qualifications: College or University degree || id:ukb-b-16489	ukb-b-16489	T	C	-0.00681993	0.00105394	9.70063e-11
rs11057209	Qualifications: College or University degree || id:ukb-b-16489	ukb-b-16489	G	A	-0.00921529	0.00110216	6.20012e-17
rs11155821	Qualifications: College or University degree || id:ukb-b-16489	ukb-b-16489	C	T	0.0073675	0.000987554	8.60003e-14
rs11204137	Qualifications: College or University degree || id:ukb-b-16489	ukb-b-16489	G	T	-0.00558274	0.000952299	4.60002e-09
rs11210887	Qualifications: College or University degree || id:ukb-b-16489	ukb-b-16489	A	G	0.00972059	0.00103381	5.30029e-21
rs112139144	Qualifications: College or University degree || id:ukb-b-16489	ukb-b-16489	A	G	-0.00719342	0.00116959	7.69999e-10
rs114408770	Qualifications: College or University degree || id:ukb-b-16489	ukb-b-16489	A	G	-0.00391106	0.00315161	0.21
rs11540358	Qualifications: College or University degree || id:ukb-b-16489	ukb-b-16489	G	C	0.00792814	0.00103048	1.39991e-14
rs11548200	Qualifications: College or University degree || id:ukb-b-16489	ukb-b-16489	C	T	-0.0104531	0.001913	4.60002e-08
rs11572842	Qualifications: College or University degree || id:ukb-b-16489	ukb-b-16489	C	T	0.00666726	0.00101315	4.70002e-11
rs11635966	Qualifications: College or University degree || id:ukb-b-16489	ukb-b-16489	T	C	-0.00600708	0.000996956	1.7e-09
rs11663602	Qualifications: College or University degree || id:ukb-b-16489	ukb-b-16489	A	C	-0.00637821	0.00106663	2.19999e-09
rs11669334	Qualifications: College or University degree || id:ukb-b-16489	ukb-b-16489	T	G	0.00790963	0.00125312	2.80001e-10
rs11678980	Qualifications: College or University degree || id:ukb-b-16489	ukb-b-16489	A	G	-0.00964747	0.000983238	1e-22
rs11685076	Qualifications: College or University degree || id:ukb-b-16489	ukb-b-16489	A	G	0.0061128	0.000992596	7.29995e-10
rs11690224	Qualifications: College or University degree || id:ukb-b-16489	ukb-b-16489	T	C	0.00736182	0.00119831	8.10009e-10
rs117005905	Qualifications: College or University degree || id:ukb-b-16489	ukb-b-16489	T	C	0.00913865	0.00153745	2.80001e-09
rs11703948	Qualifications: College or University degree || id:ukb-b-16489	ukb-b-16489	G	A	0.0118708	0.00157701	5.19996e-14
rs11732657	Qualifications: College or University degree || id:ukb-b-16489	ukb-b-16489	A	G	-0.00701359	0.00108901	1.2e-10
rs11748023	Qualifications: College or University degree || id:ukb-b-16489	ukb-b-16489	T	C	0.00585006	0.000955151	9.09997e-10
rs11770877	Qualifications: College or University degree || id:ukb-b-16489	ukb-b-16489	C	T	-0.00710646	0.000985503	5.60015e-13
rs117799466	Qualifications: College or University degree || id:ukb-b-16489	ukb-b-16489	C	G	0.00790303	0.00104295	3.50026e-14
rs11786598	Qualifications: College or University degree || id:ukb-b-16489	ukb-b-16489	G	A	0.00624324	0.000953685	5.90065e-11
rs11793831	Qualifications: College or University degree || id:ukb-b-16489	ukb-b-16489	T	G	0.0136701	0.000965953	1.80011e-45
rs118083122	Qualifications: College or University degree || id:ukb-b-16489	ukb-b-16489	C	G	0.0260034	0.00388343	2.09991e-11
rs11871429	Qualifications: College or University degree || id:ukb-b-16489	ukb-b-16489	G	A	-0.00661949	0.00113703	5.80003e-09
rs11885093	Qualifications: College or University degree || id:ukb-b-16489	ukb-b-16489	T	C	0.00553631	0.000957065	7.29995e-09
rs12218315	Qualifications: College or University degree || id:ukb-b-16489	ukb-b-16489	A	G	-0.00813067	0.00133374	1.09999e-09
rs12355139	Qualifications: College or University degree || id:ukb-b-16489	ukb-b-16489	G	T	0.00682991	0.00114005	2.1e-09
rs12421006	Qualifications: College or University degree || id:ukb-b-16489	ukb-b-16489	T	A	-0.00613124	0.00104494	4.39997e-09
rs12468040	Qualifications: College or University degree || id:ukb-b-16489	ukb-b-16489	G	T	-0.00757663	0.000976439	8.49963e-15
rs12526814	Qualifications: College or University degree || id:ukb-b-16489	ukb-b-16489	C	T	0.00625595	0.000985925	2.19999e-10
rs12534506	Qualifications: College or University degree || id:ukb-b-16489	ukb-b-16489	T	A	0.00582433	0.000970281	1.89998e-09
rs12644402	Qualifications: College or University degree || id:ukb-b-16489	ukb-b-16489	T	C	0.0116947	0.00201497	6.49995e-09
rs12681504	Qualifications: College or University degree || id:ukb-b-16489	ukb-b-16489	A	G	0.00619335	0.00104656	3.29997e-09
rs12705284	Qualifications: College or University degree || id:ukb-b-16489	ukb-b-16489	T	C	-0.00618698	0.000966042	1.5e-10
rs12735232	Qualifications: College or University degree || id:ukb-b-16489	ukb-b-16489	C	T	0.00948401	0.00130267	3.29989e-13
rs1275200	Qualifications: College or University degree || id:ukb-b-16489	ukb-b-16489	C	T	-0.00702403	0.000959076	2.39994e-13
rs12752933	Qualifications: College or University degree || id:ukb-b-16489	ukb-b-16489	G	A	0.00525314	0.00094859	3.09999e-08
rs12823941	Qualifications: College or University degree || id:ukb-b-16489	ukb-b-16489	T	C	-0.00814717	0.00143915	1.5e-08
rs12888615	Qualifications: College or University degree || id:ukb-b-16489	ukb-b-16489	T	C	0.00816012	0.00119167	7.50067e-12
rs12987408	Qualifications: College or University degree || id:ukb-b-16489	ukb-b-16489	G	A	-0.00673631	0.00111638	1.6e-09
rs13018621	Qualifications: College or University degree || id:ukb-b-16489	ukb-b-16489	T	A	-0.0181414	0.00271312	2.29985e-11
rs13090388	Qualifications: College or University degree || id:ukb-b-16489	ukb-b-16489	T	C	0.015224	0.00103	1.99986e-49
rs1334297	Qualifications: College or University degree || id:ukb-b-16489	ukb-b-16489	A	G	0.0111503	0.00108035	5.70033e-25
rs1335482	Qualifications: College or University degree || id:ukb-b-16489	ukb-b-16489	C	T	-0.00544471	0.000950743	1e-08
rs1340799	Qualifications: College or University degree || id:ukb-b-16489	ukb-b-16489	T	A	-0.00556536	0.00101151	3.79997e-08
rs13419042	Qualifications: College or University degree || id:ukb-b-16489	ukb-b-16489	A	G	-0.00865399	0.00153283	1.6e-08
rs13425585	Qualifications: College or University degree || id:ukb-b-16489	ukb-b-16489	G	C	0.00664041	0.000952082	3.10027e-12
rs1391441	Qualifications: College or University degree || id:ukb-b-16489	ukb-b-16489	A	G	-0.00865285	0.00102297	2.70023e-17
rs1423920	Qualifications: College or University degree || id:ukb-b-16489	ukb-b-16489	G	A	0.00607664	0.000988756	8e-10
rs1448355	Qualifications: College or University degree || id:ukb-b-16489	ukb-b-16489	T	C	0.00547976	0.000982632	2.5e-08
rs149406097	Qualifications: College or University degree || id:ukb-b-16489	ukb-b-16489	A	G	-0.015381	0.00250764	8.60003e-10
rs1503526	Qualifications: College or University degree || id:ukb-b-16489	ukb-b-16489	C	T	-0.00707049	0.000950565	1e-13
rs1596262	Qualifications: College or University degree || id:ukb-b-16489	ukb-b-16489	G	A	0.00669518	0.00101089	3.50026e-11
rs165579	Qualifications: College or University degree || id:ukb-b-16489	ukb-b-16489	T	C	0.00642556	0.00098344	6.4003e-11
rs16828793	Qualifications: College or University degree || id:ukb-b-16489	ukb-b-16489	G	T	-0.006479	0.00115959	2.30001e-08
rs1689510	Qualifications: College or University degree || id:ukb-b-16489	ukb-b-16489	C	G	0.00665933	0.00100484	3.40017e-11
rs16924685	Qualifications: College or University degree || id:ukb-b-16489	ukb-b-16489	T	C	-0.00660985	0.00118667	2.5e-08
rs1698139	Qualifications: College or University degree || id:ukb-b-16489	ukb-b-16489	G	A	0.00770203	0.00121596	2.39999e-10
rs17110109	Qualifications: College or University degree || id:ukb-b-16489	ukb-b-16489	C	T	0.00537581	0.000974973	3.50002e-08
rs17425572	Qualifications: College or University degree || id:ukb-b-16489	ukb-b-16489	G	A	-0.00596035	0.000954254	4.20001e-10
rs17504871	Qualifications: College or University degree || id:ukb-b-16489	ukb-b-16489	A	G	-0.00715377	0.000959255	8.80035e-14
rs175325	Qualifications: College or University degree || id:ukb-b-16489	ukb-b-16489	A	T	-0.00582649	0.000975203	2.30001e-09
rs17563464	Qualifications: College or University degree || id:ukb-b-16489	ukb-b-16489	A	C	-0.00762786	0.00115869	4.60045e-11
rs1861047	Qualifications: College or University degree || id:ukb-b-16489	ukb-b-16489	A	G	0.00626964	0.00100301	4.09996e-10
rs1876765	Qualifications: College or University degree || id:ukb-b-16489	ukb-b-16489	G	A	0.00777944	0.00104142	8.00018e-14
rs1913145	Qualifications: College or University degree || id:ukb-b-16489	ukb-b-16489	C	G	-0.00651617	0.000958195	1e-11
rs1914391	Qualifications: College or University degree || id:ukb-b-16489	ukb-b-16489	T	C	-0.00733665	0.0009583	1.9002e-14
rs1968526	Qualifications: College or University degree || id:ukb-b-16489	ukb-b-16489	T	A	-0.00626203	0.000996971	3.40001e-10
rs2052284	Qualifications: College or University degree || id:ukb-b-16489	ukb-b-16489	A	T	0.00557757	0.000974222	1e-08
rs2061245	Qualifications: College or University degree || id:ukb-b-16489	ukb-b-16489	A	G	-0.00612029	0.000971637	2.99999e-10
rs2061456	Qualifications: College or University degree || id:ukb-b-16489	ukb-b-16489	A	C	0.00592009	0.00108329	4.60002e-08
rs2154402	Qualifications: College or University degree || id:ukb-b-16489	ukb-b-16489	C	T	0.0105549	0.00144302	2.60016e-13
rs2242523	Qualifications: College or University degree || id:ukb-b-16489	ukb-b-16489	T	C	0.00577249	0.000959356	1.79999e-09
rs2268991	Qualifications: College or University degree || id:ukb-b-16489	ukb-b-16489	T	C	-0.012031	0.00199868	1.7e-09
rs2299098	Qualifications: College or University degree || id:ukb-b-16489	ukb-b-16489	C	G	0.0077369	0.00119971	1.09999e-10
rs2309812	Qualifications: College or University degree || id:ukb-b-16489	ukb-b-16489	T	C	0.0102917	0.00097858	7.19946e-26
rs2341336	Qualifications: College or University degree || id:ukb-b-16489	ukb-b-16489	T	C	-0.0074126	0.00130805	1.5e-08
rs2388334	Qualifications: College or University degree || id:ukb-b-16489	ukb-b-16489	G	A	0.0136926	0.000952597	7.50067e-47
rs2478208	Qualifications: College or University degree || id:ukb-b-16489	ukb-b-16489	C	G	-0.00665231	0.000954215	3.10027e-12
rs2588962	Qualifications: College or University degree || id:ukb-b-16489	ukb-b-16489	A	G	0.00124746	0.00095654	0.19
rs2644112	Qualifications: College or University degree || id:ukb-b-16489	ukb-b-16489	C	T	-0.00607453	0.00100233	1.40001e-09
rs2654222	Qualifications: College or University degree || id:ukb-b-16489	ukb-b-16489	G	A	-0.00663285	0.00107002	5.69994e-10
rs2661876	Qualifications: College or University degree || id:ukb-b-16489	ukb-b-16489	C	A	0.00533709	0.000973818	4.20001e-08
rs2718794	Qualifications: College or University degree || id:ukb-b-16489	ukb-b-16489	C	T	0.00875112	0.00144538	1.40001e-09
rs2725377	Qualifications: College or University degree || id:ukb-b-16489	ukb-b-16489	A	G	0.00525031	0.000958618	4.30002e-08
rs2727565	Qualifications: College or University degree || id:ukb-b-16489	ukb-b-16489	A	C	-0.00669273	0.001088	7.69999e-10
rs2762546	Qualifications: College or University degree || id:ukb-b-16489	ukb-b-16489	T	C	-0.00654275	0.00103544	2.59998e-10
rs2764264	Qualifications: College or University degree || id:ukb-b-16489	ukb-b-16489	T	C	0.0065291	0.00103383	2.69998e-10
rs2815753	Qualifications: College or University degree || id:ukb-b-16489	ukb-b-16489	A	G	0.00904106	0.000969137	1.10002e-20
rs2838986	Qualifications: College or University degree || id:ukb-b-16489	ukb-b-16489	G	A	-0.00713369	0.00122982	6.59994e-09
rs28591249	Qualifications: College or University degree || id:ukb-b-16489	ukb-b-16489	G	A	-0.00680757	0.00094803	6.89922e-13
rs28703977	Qualifications: College or University degree || id:ukb-b-16489	ukb-b-16489	C	T	-0.00657629	0.00100147	5.10035e-11
rs2885198	Qualifications: College or University degree || id:ukb-b-16489	ukb-b-16489	G	A	-0.00610528	0.000959444	2e-10
rs2903589	Qualifications: College or University degree || id:ukb-b-16489	ukb-b-16489	T	C	-0.00690269	0.00100046	5.19996e-12
rs2923431	Qualifications: College or University degree || id:ukb-b-16489	ukb-b-16489	C	G	0.00574848	0.000986475	5.60003e-09
rs2971970	Qualifications: College or University degree || id:ukb-b-16489	ukb-b-16489	G	T	0.00883463	0.00115233	1.80011e-14
rs2977334	Qualifications: College or University degree || id:ukb-b-16489	ukb-b-16489	T	G	-0.00558839	0.000969373	8.19993e-09
rs301800	Qualifications: College or University degree || id:ukb-b-16489	ukb-b-16489	C	T	-0.00738309	0.00124612	3.09999e-09
rs3021146	Qualifications: College or University degree || id:ukb-b-16489	ukb-b-16489	G	A	0.00826837	0.00101263	3.19963e-16
rs303752	Qualifications: College or University degree || id:ukb-b-16489	ukb-b-16489	A	G	-0.00655904	0.000981594	2.39994e-11
rs3108497	Qualifications: College or University degree || id:ukb-b-16489	ukb-b-16489	T	C	-0.00617517	0.00111926	3.40001e-08
rs329122	Qualifications: College or University degree || id:ukb-b-16489	ukb-b-16489	A	G	0.00558073	0.000963512	7.00003e-09
rs335466	Qualifications: College or University degree || id:ukb-b-16489	ukb-b-16489	A	C	-0.00612743	0.000957454	1.6e-10
rs34190234	Qualifications: College or University degree || id:ukb-b-16489	ukb-b-16489	C	A	0.00560114	0.000976068	9.59997e-09
rs34809719	Qualifications: College or University degree || id:ukb-b-16489	ukb-b-16489	T	G	0.00887508	0.00122013	3.50026e-13
rs34811474	Qualifications: College or University degree || id:ukb-b-16489	ukb-b-16489	A	G	0.00787653	0.00112692	2.80027e-12
rs35398452	Qualifications: College or University degree || id:ukb-b-16489	ukb-b-16489	A	C	-0.00775271	0.00106757	3.80014e-13
rs35518360	Qualifications: College or University degree || id:ukb-b-16489	ukb-b-16489	T	A	-0.011056	0.00176752	4e-10
rs35623690	Qualifications: College or University degree || id:ukb-b-16489	ukb-b-16489	C	G	0.00985151	0.00099435	3.90032e-23
rs35649565	Qualifications: College or University degree || id:ukb-b-16489	ukb-b-16489	A	G	0.00694753	0.00110778	3.59998e-10
rs35811586	Qualifications: College or University degree || id:ukb-b-16489	ukb-b-16489	T	C	0.0140119	0.0020573	9.70063e-12
rs3747631	Qualifications: College or University degree || id:ukb-b-16489	ukb-b-16489	C	G	0.0100702	0.00116566	5.70033e-18
rs3751661	Qualifications: College or University degree || id:ukb-b-16489	ukb-b-16489	A	T	-0.00814202	0.000965331	3.29989e-17
rs3785236	Qualifications: College or University degree || id:ukb-b-16489	ukb-b-16489	C	A	0.00610639	0.00111052	3.79997e-08
rs3800925	Qualifications: College or University degree || id:ukb-b-16489	ukb-b-16489	C	T	-0.00943033	0.00113849	1.20005e-16
rs3812257	Qualifications: College or University degree || id:ukb-b-16489	ukb-b-16489	G	A	0.00593895	0.000964659	7.39997e-10
rs3843567	Qualifications: College or University degree || id:ukb-b-16489	ukb-b-16489	G	A	0.00872485	0.00110804	3.40017e-15
rs385022	Qualifications: College or University degree || id:ukb-b-16489	ukb-b-16489	C	A	0.00534893	0.000953771	2e-08
rs38853	Qualifications: College or University degree || id:ukb-b-16489	ukb-b-16489	C	G	0.0057798	0.00105268	4e-08
rs3943093	Qualifications: College or University degree || id:ukb-b-16489	ukb-b-16489	T	C	-0.00863636	0.00101572	1.9002e-17
rs417938	Qualifications: College or University degree || id:ukb-b-16489	ukb-b-16489	A	G	0.00581991	0.000955466	1.09999e-09
rs422115	Qualifications: College or University degree || id:ukb-b-16489	ukb-b-16489	T	A	0.00637566	0.00110027	6.80002e-09
rs4246176	Qualifications: College or University degree || id:ukb-b-16489	ukb-b-16489	G	C	0.00561355	0.00101915	3.59998e-08
rs4337674	Qualifications: College or University degree || id:ukb-b-16489	ukb-b-16489	A	G	-0.00726356	0.00118185	7.90005e-10
rs4339163	Qualifications: College or University degree || id:ukb-b-16489	ukb-b-16489	C	T	0.00733852	0.00094924	1.10002e-14
rs4457062	Qualifications: College or University degree || id:ukb-b-16489	ukb-b-16489	C	G	0.0060263	0.00102676	4.39997e-09
rs4468571	Qualifications: College or University degree || id:ukb-b-16489	ukb-b-16489	G	A	0.00488057	0.000957413	3.40001e-07
rs4531435	Qualifications: College or University degree || id:ukb-b-16489	ukb-b-16489	G	A	0.00582253	0.000954158	1e-09
rs4557720	Qualifications: College or University degree || id:ukb-b-16489	ukb-b-16489	G	A	0.00386623	0.000980071	8e-05
rs4621481	Qualifications: College or University degree || id:ukb-b-16489	ukb-b-16489	T	G	0.00607967	0.00105114	7.29995e-09
rs4674403	Qualifications: College or University degree || id:ukb-b-16489	ukb-b-16489	G	T	-0.00288929	0.00106934	0.00690001
rs4700393	Qualifications: College or University degree || id:ukb-b-16489	ukb-b-16489	G	A	0.00963409	0.000951782	4.40048e-24
rs4705758	Qualifications: College or University degree || id:ukb-b-16489	ukb-b-16489	C	A	0.00583662	0.000953422	9.29994e-10
rs4731366	Qualifications: College or University degree || id:ukb-b-16489	ukb-b-16489	T	C	-0.00703033	0.00108499	9.20026e-11
rs4807431	Qualifications: College or University degree || id:ukb-b-16489	ukb-b-16489	G	A	-0.00832558	0.00150726	3.29997e-08
rs4808762	Qualifications: College or University degree || id:ukb-b-16489	ukb-b-16489	C	T	-0.0071812	0.00104741	7.10068e-12
rs4808787	Qualifications: College or University degree || id:ukb-b-16489	ukb-b-16489	G	A	0.00584485	0.00103141	1.5e-08
rs484213	Qualifications: College or University degree || id:ukb-b-16489	ukb-b-16489	G	A	-0.00537295	0.000962151	2.30001e-08
rs4887925	Qualifications: College or University degree || id:ukb-b-16489	ukb-b-16489	C	G	0.00614715	0.000970115	2.39999e-10
rs4930351	Qualifications: College or University degree || id:ukb-b-16489	ukb-b-16489	G	A	0.00653269	0.000969839	1.59993e-11
rs4968476	Qualifications: College or University degree || id:ukb-b-16489	ukb-b-16489	A	G	0.00755058	0.00132203	1.09999e-08
rs4976344	Qualifications: College or University degree || id:ukb-b-16489	ukb-b-16489	A	C	0.00893323	0.00132671	1.69981e-11
rs4983187	Qualifications: College or University degree || id:ukb-b-16489	ukb-b-16489	T	G	-0.00922113	0.00118083	5.79963e-15
rs531514	Qualifications: College or University degree || id:ukb-b-16489	ukb-b-16489	T	C	-0.0102424	0.000993328	6.29941e-25
rs533371	Qualifications: College or University degree || id:ukb-b-16489	ukb-b-16489	G	A	0.00606318	0.000948842	1.7e-10
rs55634871	Qualifications: College or University degree || id:ukb-b-16489	ukb-b-16489	A	C	-0.00804304	0.00117499	7.59976e-12
rs55944017	Qualifications: College or University degree || id:ukb-b-16489	ukb-b-16489	T	C	-0.00640014	0.00115483	2.99999e-08
rs56044892	Qualifications: College or University degree || id:ukb-b-16489	ukb-b-16489	T	C	-0.00896975	0.00119328	5.60015e-14
rs56335085	Qualifications: College or University degree || id:ukb-b-16489	ukb-b-16489	T	C	0.00587866	0.00106038	2.99999e-08
rs56370807	Qualifications: College or University degree || id:ukb-b-16489	ukb-b-16489	A	G	0.00656728	0.0011279	5.80003e-09
rs57513571	Qualifications: College or University degree || id:ukb-b-16489	ukb-b-16489	T	C	-0.00324841	0.00119123	0.0064
rs57985238	Qualifications: College or University degree || id:ukb-b-16489	ukb-b-16489	G	C	0.00635391	0.000973896	6.79986e-11
rs582479	Qualifications: College or University degree || id:ukb-b-16489	ukb-b-16489	C	T	-0.0055769	0.000976636	1.09999e-08
rs58601596	Qualifications: College or University degree || id:ukb-b-16489	ukb-b-16489	G	C	0.00759804	0.0010363	2.29985e-13
rs592931	Qualifications: College or University degree || id:ukb-b-16489	ukb-b-16489	C	T	-0.00559553	0.000991892	1.7e-08
rs6002948	Qualifications: College or University degree || id:ukb-b-16489	ukb-b-16489	A	C	-0.00571205	0.00096039	2.69998e-09
rs6028083	Qualifications: College or University degree || id:ukb-b-16489	ukb-b-16489	C	T	0.00776199	0.00098572	3.40017e-15
rs6060466	Qualifications: College or University degree || id:ukb-b-16489	ukb-b-16489	T	C	0.00919985	0.00163865	2e-08
rs61881642	Qualifications: College or University degree || id:ukb-b-16489	ukb-b-16489	T	C	0.00796944	0.00139842	1.2e-08
rs62184480	Qualifications: College or University degree || id:ukb-b-16489	ukb-b-16489	T	C	-0.00869639	0.00105557	1.69981e-16
rs62429694	Qualifications: College or University degree || id:ukb-b-16489	ukb-b-16489	G	T	-0.00939539	0.00165469	1.40001e-08
rs62477728	Qualifications: College or University degree || id:ukb-b-16489	ukb-b-16489	C	G	-0.00574753	0.000959235	2.1e-09
rs6440053	Qualifications: College or University degree || id:ukb-b-16489	ukb-b-16489	A	T	-0.00842567	0.00130462	1.09999e-10
rs6474820	Qualifications: College or University degree || id:ukb-b-16489	ukb-b-16489	C	T	-0.00853766	0.00127074	1.80011e-11
rs6493265	Qualifications: College or University degree || id:ukb-b-16489	ukb-b-16489	T	C	-0.00655091	0.000973186	1.69981e-11
rs6508344	Qualifications: College or University degree || id:ukb-b-16489	ukb-b-16489	A	G	-0.00333819	0.000960218	0.00051
rs6539284	Qualifications: College or University degree || id:ukb-b-16489	ukb-b-16489	C	T	0.00530341	0.000961174	3.40001e-08
rs660001	Qualifications: College or University degree || id:ukb-b-16489	ukb-b-16489	A	G	-0.00941945	0.00116569	6.4003e-16
rs6679399	Qualifications: College or University degree || id:ukb-b-16489	ukb-b-16489	C	A	0.00814082	0.00309226	0.00850002
rs66890092	Qualifications: College or University degree || id:ukb-b-16489	ukb-b-16489	T	C	0.00564231	0.000958048	3.89996e-09
rs6690346	Qualifications: College or University degree || id:ukb-b-16489	ukb-b-16489	T	C	0.00963785	0.00162371	2.90001e-09
rs6696068	Qualifications: College or University degree || id:ukb-b-16489	ukb-b-16489	T	G	-0.00632978	0.000975952	8.80035e-11
rs67316991	Qualifications: College or University degree || id:ukb-b-16489	ukb-b-16489	T	C	0.00736142	0.00100999	3.10027e-13
rs6754311	Qualifications: College or University degree || id:ukb-b-16489	ukb-b-16489	C	T	0.00314362	0.0010712	0.00329997
rs67593591	Qualifications: College or University degree || id:ukb-b-16489	ukb-b-16489	A	G	0.00861498	0.00145145	2.90001e-09
rs6774533	Qualifications: College or University degree || id:ukb-b-16489	ukb-b-16489	T	C	0.00624016	0.00105948	3.89996e-09
rs6779035	Qualifications: College or University degree || id:ukb-b-16489	ukb-b-16489	C	T	-0.00541676	0.000965893	2e-08
rs6839304	Qualifications: College or University degree || id:ukb-b-16489	ukb-b-16489	G	A	0.00684989	0.00102691	2.60016e-11
rs6861021	Qualifications: College or University degree || id:ukb-b-16489	ukb-b-16489	C	T	0.0077336	0.00110506	2.60016e-12
rs6867851	Qualifications: College or University degree || id:ukb-b-16489	ukb-b-16489	C	G	-0.00583853	0.000971277	1.79999e-09
rs6918725	Qualifications: College or University degree || id:ukb-b-16489	ukb-b-16489	G	T	0.006078	0.00095353	1.79999e-10
rs7031698	Qualifications: College or University degree || id:ukb-b-16489	ukb-b-16489	C	T	0.00646262	0.00114019	1.40001e-08
rs7032484	Qualifications: College or University degree || id:ukb-b-16489	ukb-b-16489	A	G	0.00775028	0.000955485	5.00035e-16
rs7047015	Qualifications: College or University degree || id:ukb-b-16489	ukb-b-16489	G	C	-0.00554813	0.000960923	7.79992e-09
rs7187604	Qualifications: College or University degree || id:ukb-b-16489	ukb-b-16489	G	A	-0.00858229	0.000980834	2.09991e-18
rs7233920	Qualifications: College or University degree || id:ukb-b-16489	ukb-b-16489	A	G	-0.00658158	0.00114366	8.70001e-09
rs72748120	Qualifications: College or University degree || id:ukb-b-16489	ukb-b-16489	A	T	-0.00769891	0.00130443	3.59998e-09
rs72829857	Qualifications: College or University degree || id:ukb-b-16489	ukb-b-16489	G	A	0.00944884	0.00112365	4.10015e-17
rs72915557	Qualifications: College or University degree || id:ukb-b-16489	ukb-b-16489	A	G	-0.0133523	0.00201061	3.10027e-11
rs72979820	Qualifications: College or University degree || id:ukb-b-16489	ukb-b-16489	A	G	-0.0110172	0.00187117	3.89996e-09
rs73344830	Qualifications: College or University degree || id:ukb-b-16489	ukb-b-16489	G	A	-0.00849613	0.000965297	1.29987e-18
rs7335432	Qualifications: College or University degree || id:ukb-b-16489	ukb-b-16489	G	C	0.0034112	0.000960482	0.000379997
rs7523263	Qualifications: College or University degree || id:ukb-b-16489	ukb-b-16489	A	G	0.00538196	0.000952871	1.6e-08
rs7523916	Qualifications: College or University degree || id:ukb-b-16489	ukb-b-16489	T	C	0.00539338	0.000953694	1.6e-08
rs7526730	Qualifications: College or University degree || id:ukb-b-16489	ukb-b-16489	T	C	-0.00752039	0.00134856	2.5e-08
rs75581535	Qualifications: College or University degree || id:ukb-b-16489	ukb-b-16489	A	G	-0.0142334	0.00259841	4.30002e-08
rs7591768	Qualifications: College or University degree || id:ukb-b-16489	ukb-b-16489	G	A	-0.00573124	0.000998976	9.59997e-09
rs7599087	Qualifications: College or University degree || id:ukb-b-16489	ukb-b-16489	C	T	-0.00652507	0.00116319	2e-08
rs76076331	Qualifications: College or University degree || id:ukb-b-16489	ukb-b-16489	T	C	0.00899099	0.00145052	5.69994e-10
rs76223845	Qualifications: College or University degree || id:ukb-b-16489	ukb-b-16489	A	G	0.00562252	0.00220904	0.0109999
rs7624274	Qualifications: College or University degree || id:ukb-b-16489	ukb-b-16489	A	T	0.00817601	0.000960681	1.69981e-17
rs76577427	Qualifications: College or University degree || id:ukb-b-16489	ukb-b-16489	G	C	-0.0108649	0.00154736	2.19989e-12
rs7680637	Qualifications: College or University degree || id:ukb-b-16489	ukb-b-16489	T	C	-0.00584035	0.000996879	4.70002e-09
rs77128898	Qualifications: College or University degree || id:ukb-b-16489	ukb-b-16489	T	C	-0.0143498	0.00263114	4.90004e-08
rs7742212	Qualifications: College or University degree || id:ukb-b-16489	ukb-b-16489	A	G	-0.00587635	0.000966809	1.2e-09
rs7757476	Qualifications: College or University degree || id:ukb-b-16489	ukb-b-16489	A	G	0.00952257	0.00123852	1.50003e-14
rs77719387	Qualifications: College or University degree || id:ukb-b-16489	ukb-b-16489	A	T	-0.0247897	0.00383644	1e-10
rs7862560	Qualifications: College or University degree || id:ukb-b-16489	ukb-b-16489	T	C	0.00563079	0.00101175	2.59998e-08
rs7896518	Qualifications: College or University degree || id:ukb-b-16489	ukb-b-16489	G	A	0.00543751	0.000970951	2.1e-08
rs7902	Qualifications: College or University degree || id:ukb-b-16489	ukb-b-16489	G	A	0.0081185	0.000955435	1.9002e-17
rs790643	Qualifications: College or University degree || id:ukb-b-16489	ukb-b-16489	T	C	-0.00715169	0.00120893	3.29997e-09
rs7921305	Qualifications: College or University degree || id:ukb-b-16489	ukb-b-16489	A	G	0.00913613	0.00109444	7.00003e-17
rs7945921	Qualifications: College or University degree || id:ukb-b-16489	ukb-b-16489	A	C	0.00603937	0.00102084	3.29997e-09
rs7966054	Qualifications: College or University degree || id:ukb-b-16489	ukb-b-16489	C	T	-0.00586399	0.000958048	9.29994e-10
rs79918827	Qualifications: College or University degree || id:ukb-b-16489	ukb-b-16489	A	G	-0.0162313	0.00270668	2e-09
rs8022374	Qualifications: College or University degree || id:ukb-b-16489	ukb-b-16489	G	A	-0.00972819	0.00121764	1.39991e-15
rs8049014	Qualifications: College or University degree || id:ukb-b-16489	ukb-b-16489	A	G	-0.00725424	0.00110742	5.70033e-11
rs857249	Qualifications: College or University degree || id:ukb-b-16489	ukb-b-16489	C	T	0.00543215	0.000952896	1.2e-08
rs868698	Qualifications: College or University degree || id:ukb-b-16489	ukb-b-16489	T	G	-0.00891409	0.00147978	1.7e-09
rs9304836	Qualifications: College or University degree || id:ukb-b-16489	ukb-b-16489	T	G	0.00727158	0.0012432	4.90004e-09
rs9363731	Qualifications: College or University degree || id:ukb-b-16489	ukb-b-16489	A	T	-0.00652344	0.00117541	2.90001e-08
rs938964	Qualifications: College or University degree || id:ukb-b-16489	ukb-b-16489	C	G	0.00635857	0.00103141	7.10003e-10
rs9426308	Qualifications: College or University degree || id:ukb-b-16489	ukb-b-16489	T	C	-0.00575459	0.00104977	4.20001e-08
rs9517313	Qualifications: College or University degree || id:ukb-b-16489	ukb-b-16489	C	G	-0.00595834	0.00097862	1.09999e-09
rs9557427	Qualifications: College or University degree || id:ukb-b-16489	ukb-b-16489	T	C	-0.00699326	0.00104003	1.80011e-11
rs9616812	Qualifications: College or University degree || id:ukb-b-16489	ukb-b-16489	T	C	0.00587398	0.000953464	7.19996e-10
rs9640052	Qualifications: College or University degree || id:ukb-b-16489	ukb-b-16489	C	T	-0.00806301	0.00138263	5.49997e-09
rs9675315	Qualifications: College or University degree || id:ukb-b-16489	ukb-b-16489	C	T	-0.00558883	0.000972648	9.09997e-09
rs9879265	Qualifications: College or University degree || id:ukb-b-16489	ukb-b-16489	C	T	-0.00605168	0.000975026	5.39995e-10
rs9891803	Qualifications: College or University degree || id:ukb-b-16489	ukb-b-16489	T	C	-0.00566872	0.000955375	2.99999e-09
rs9964724	Qualifications: College or University degree || id:ukb-b-16489	ukb-b-16489	T	C	0.0116114	0.00102288	7.29962e-30
rs9966970	Qualifications: College or University degree || id:ukb-b-16489	ukb-b-16489	T	C	-0.00821812	0.00148161	2.90001e-08

## Sheet: ST_5 BMI
	SNP	a1	a2	effect	chr	pos
1	rs1002226	T	C	0.0116796	11	17405617
2	rs10169594	C	T	0.0121875	2	41637688
3	rs10256062	C	T	0.0139212	7	69787054
4	rs10269783	A	G	0.0115481	7	49616203
5	rs10457469	A	G	0.0118135	6	126083658
6	rs10505836	C	A	0.0184851	12	19288508
7	rs10510025	T	C	0.0175643	10	118650996
8	rs10516497	C	A	-0.0140311	4	103942714
9	rs1064213	A	G	0.0149301	2	198950240
10	rs10668	T	G	-0.0116765	3	123211064
11	rs10760277	T	C	0.0138734	9	126093999
12	rs10761129	T	C	0.011769	9	94486321
13	rs10763587	T	C	0.0119919	10	52356264
14	rs10764256	T	C	-0.0144698	10	20905269
15	rs10766451	T	C	0.0119491	11	2917510
16	rs10771041	T	C	0.0213233	12	24058135
17	rs1078141	T	C	0.0142239	8	142619393
18	rs1080312	A	G	-0.0388432	16	53745367
19	rs10820852	A	C	-0.0147602	9	94186973
20	rs10824211	T	C	0.0207688	10	76363107
21	rs10835498	A	G	0.0112462	11	29258947
22	rs10840606	G	A	0.0154831	11	2234690
23	rs10860401	A	G	-0.0144395	12	99585527
24	rs10869977	G	A	0.0112427	9	80457276
25	rs10892501	A	G	-0.0122073	11	119818622
26	rs10930502	G	A	-0.0135664	2	172890588
27	rs10935143	A	G	-0.0119684	3	134665159
28	rs10947793	G	A	-0.0132222	6	12142817
29	rs10962552	T	C	0.0233042	9	16723742
30	rs10969334	A	C	-0.0124598	9	29717279
31	rs10971712	T	C	-0.0194483	9	33820938
32	rs10989067	A	G	0.0169514	9	103119634
33	rs11001296	C	T	0.0136272	10	76873427
34	rs11001963	T	C	0.0116794	10	78760959
35	rs11009685	T	C	-0.0130834	10	34511990
36	rs11012732	G	A	0.0216425	10	21830104
37	rs11056875	C	T	-0.0162144	12	16470918
38	rs11057072	G	A	0.0128422	12	16933340
39	rs1106529	A	G	-0.0136344	1	119531497
40	rs11079849	T	C	-0.020093	17	47090785
41	rs11082094	G	A	-0.0132666	18	36165574
42	rs11115160	A	G	-0.0130768	12	82424100
43	rs11122450	G	T	-0.0116316	1	230301811
44	rs11134679	G	A	0.0182459	5	170623391
45	rs11148421	A	G	-0.0216366	13	58626188
46	rs11150745	G	A	-0.0211611	17	78757626
47	rs11165643	T	C	0.0193319	1	96924097
48	rs111768603	T	G	-0.023688	3	42329113
49	rs111886096	G	A	0.021845	16	53598310
50	rs11189058	A	G	-0.0117559	10	99001258
51	rs11199266	G	A	0.0114028	10	122061612
52	rs11208659	C	T	0.0235941	1	65979280
53	rs11218510	A	G	-0.0144616	11	121922587
54	rs11223204	G	A	0.0129161	11	132652554
55	rs112566467	T	C	0.0186676	1	39562627
56	rs112852122	A	G	-0.0200332	20	47498117
57	rs1129043	C	T	-0.0114229	4	89183131
58	rs112936150	A	G	-0.0188712	14	35367967
59	rs113079574	T	C	-0.0155896	4	147354089
60	rs113132247	A	G	0.0187172	9	131026108
61	rs113182412	A	G	-0.015726	15	66503584
62	rs113230003	A	G	-0.0193383	19	18460956
63	rs113397893	G	A	0.0221394	12	57611285
64	rs113585475	T	C	-0.0214926	10	33985434
65	rs1136165	T	G	0.0160489	14	103988180
66	rs113803678	T	C	0.0238	6	141362282
67	rs113866544	C	T	0.0343078	17	46270606
68	rs114263339	T	C	0.038948	5	50932343
69	rs1145041	T	C	0.0110107	3	2365990
70	rs1146917	C	T	-0.0125722	13	78310954
71	rs11525873	C	T	-0.0239781	7	138817193
72	rs11607476	C	A	0.015712	11	115037061
73	rs11608710	G	T	0.0248489	12	23753927
74	rs1165165	T	C	0.0126846	6	25862466
75	rs116715046	T	C	-0.0255391	1	111355258
76	rs1167311	A	G	-0.0192649	1	49996959
77	rs116792274	T	C	-0.0339049	1	46165539
78	rs11691134	G	A	-0.0112758	2	165436055
79	rs11691869	A	C	-0.0193158	2	100805996
80	rs11702843	A	G	0.0126279	21	40123740
81	rs117085301	T	C	-0.0277644	18	57926294
82	rs11709402	G	A	0.0228192	3	131551027
83	rs117249174	T	C	0.0202085	12	110043679
84	rs117342986	T	C	0.0365794	16	54267868
85	rs11757278	C	T	-0.0146269	6	13180454
86	rs11780222	C	A	-0.0149442	8	67205241
87	rs117934006	T	C	-0.0199841	16	73426890
88	rs11855017	A	C	0.0146576	15	42096146
89	rs11855853	T	C	-0.0171342	15	78012618
90	rs11873305	C	A	-0.0696456	18	58049192
91	rs11880064	C	T	0.0131374	19	33964181
92	rs11904490	A	C	-0.0114909	2	182584021
93	rs1191600	A	C	-0.0122197	14	30101641
94	rs11951885	C	T	0.0476539	5	86727566
95	rs11971041	G	A	0.019827	7	26698848
96	rs12031634	A	G	-0.0129628	1	34584393
97	rs12042959	G	A	-0.0171544	1	243533273
98	rs1205593	C	T	-0.0133999	1	11252716
99	rs12072739	G	A	0.0157008	1	98315893
100	rs12088284	T	C	0.0139317	1	80798635
101	rs12140153	T	G	-0.033075	1	62579891
102	rs12147845	T	C	0.0213002	14	101144596
103	rs12149660	A	G	-0.0227338	16	70309237
104	rs12203240	C	T	-0.0209649	6	24749104
105	rs12254441	T	C	-0.0123232	10	76617857
106	rs12259464	A	G	0.0130895	10	53680099
107	rs12274114	C	A	-0.0123122	11	68255577
108	rs1229984	C	T	0.037357	4	100239319
109	rs12322862	A	G	0.0136746	12	117589169
110	rs12328778	T	C	-0.0230643	2	59150956
111	rs12330631	T	C	-0.0123941	3	123089834
112	rs12340969	T	C	-0.0208868	9	15645713
113	rs12363672	C	A	0.0338336	11	55684028
114	rs12364470	G	T	0.0192705	11	134601012
115	rs12375196	A	C	0.0184941	7	103416541
116	rs12375985	A	G	-0.0148536	9	11813799
117	rs12376870	A	G	-0.0131665	9	117890567
118	rs12440603	T	C	0.0139285	15	46585722
119	rs12454712	C	T	0.0128659	18	60845884
120	rs12462975	A	G	0.0195822	19	30272202
121	rs12476772	A	C	0.0137798	2	60203917
122	rs12523594	A	G	0.0139354	5	63967230
123	rs12538435	G	A	-0.0156989	7	71437104
124	rs12541408	C	T	-0.0143261	8	95585807
125	rs12552443	G	A	-0.0112739	9	120663383
126	rs12569355	G	A	0.0174517	1	11923737
127	rs12620249	G	A	0.0153521	2	155027447
128	rs12634936	C	T	0.0268371	3	147716498
129	rs1263615	C	T	0.014773	2	207959238
130	rs12681792	A	C	0.0148693	8	62054463
131	rs12692596	T	C	0.0130872	2	161265910
132	rs12765002	T	C	0.0172444	10	104635348
133	rs12788343	C	T	0.0150789	11	131452912
134	rs12885099	A	G	0.0118089	14	29882863
135	rs12885251	A	G	-0.0128785	14	99670791
136	rs12937411	T	C	-0.017187	17	34950239
137	rs1296328	C	A	-0.018862	4	137083193
138	rs13033310	A	G	0.012611	2	133523605
139	rs13078509	T	C	0.0365048	3	70881429
140	rs13085472	C	T	-0.0119323	3	171129859
141	rs13104584	A	G	0.0134317	4	80811227
142	rs13132853	G	A	-0.013904	4	38680015
143	rs13174863	G	A	0.0211063	5	139080745
144	rs13176429	C	T	0.0141555	5	43152216
145	rs1320251	T	C	-0.0180321	17	21264396
146	rs1322842	G	A	-0.0131292	6	20488897
147	rs13248187	C	T	0.015764	8	14336834
148	rs13275202	G	A	0.0119702	8	15563714
149	rs13285624	G	T	-0.0132741	9	37129496
150	rs13298062	G	A	-0.0140972	9	13941513
151	rs13422656	T	C	-0.01155	2	69606336
152	rs1342391	T	G	0.0151021	1	96285385
153	rs13427822	G	A	-0.0181515	2	213414265
154	rs1346841	A	G	-0.013056	4	65651730
155	rs1354853	G	A	0.0166627	1	209557991
156	rs1358980	T	C	-0.0120166	6	43764551
157	rs1360201	T	C	0.0130075	9	73796450
158	rs1373349	T	C	-0.01445	18	63282992
159	rs1379828	T	C	-0.016278	13	54396602
160	rs137996499	T	C	0.0664436	16	53850614
161	rs1381010	A	G	-0.0119281	4	112677085
162	rs139333331	T	C	0.0369756	19	5268055
163	rs140733155	G	A	0.0529256	21	48048773
164	rs1441264	A	G	0.0179033	13	79580919
165	rs1451963	T	G	0.022201	14	41350367
166	rs1458156	T	C	0.014075	12	41887940
167	rs1477290	C	T	0.0337772	5	87988934
168	rs147730268	T	G	-0.0350799	12	123024476
169	rs1477890	G	A	0.0150437	4	18511738
170	rs148108087	A	G	-0.0303965	19	51781455
171	rs1503526	C	T	0.0154308	5	63020706
172	rs1504369	A	C	-0.0118654	6	63894206
173	rs1512065	G	A	-0.0152447	20	53453326
174	rs151640	C	A	-0.0123417	6	101111521
175	rs1517036	A	G	-0.0182052	18	56878362
176	rs1547874	C	T	-0.0172071	18	22159869
177	rs156126	C	T	0.0177856	6	104810083
178	rs1582931	A	G	-0.0133419	5	122657199
179	rs159029	C	T	0.0134531	5	94215894
180	rs1609010	G	A	0.0209773	8	77227464
181	rs1634350	A	C	0.0124829	9	81334684
182	rs165722	T	C	0.0109277	22	19949013
183	rs1657930	A	G	-0.0146839	15	57120989
184	rs1658820	T	G	0.0144811	8	4288577
185	rs168144	T	C	0.0116922	15	60914262
186	rs16839578	T	C	-0.0117392	2	156629693
187	rs16906845	A	G	-0.0249174	8	138215228
188	rs16916303	G	A	-0.0192369	9	30823761
189	rs16966801	G	A	0.0138188	17	39573713
190	rs16969990	T	C	-0.0249316	17	46230891
191	rs16978350	T	G	-0.0136102	18	42940499
192	rs16989232	A	G	0.012293	20	39291784
193	rs16996657	C	T	0.0182088	20	15816236
194	rs17056301	C	T	0.0135831	5	158271680
195	rs17193211	T	C	-0.0240035	21	38885506
196	rs17309825	C	T	0.0343923	11	27526105
197	rs1731260	T	G	0.0163353	2	26953354
198	rs17399739	G	A	0.0270713	10	87490850
199	rs17544384	C	T	0.0140931	1	115295160
200	rs17609108	C	T	0.0157973	3	11626464
201	rs17619973	G	A	-0.0244312	3	114417675
202	rs17645692	C	A	-0.0128333	8	32369901
203	rs17686887	C	T	-0.0180048	7	39429036
204	rs17770336	T	C	0.0242931	9	28414625
205	rs1778830	A	G	0.0140775	1	156489974
206	rs1834144	A	C	-0.0140112	18	40744790
207	rs1840660	A	G	0.0160734	7	114352615
208	rs1852006	A	G	-0.0146558	7	77829768
209	rs186017271	A	G	0.0450364	15	83368605
210	rs1861410	T	C	-0.0212558	2	58933591
211	rs1881505	C	T	-0.023581	11	1483177
212	rs1884897	G	A	0.020001	20	6612832
213	rs1891215	C	T	0.0113912	1	7727854
214	rs1899689	T	C	0.0127368	7	121964349
215	rs1905616	A	G	-0.0115393	8	93235675
216	rs192042440	T	C	-0.043191	16	69285510
217	rs1934102	A	G	-0.0136682	9	23228275
218	rs1941706	G	A	0.012697	18	31223776
219	rs1964927	G	A	0.0141248	21	42653237
220	rs1990573	G	A	0.0139717	16	9713688
221	rs2016469	A	G	0.0136237	3	108023965
222	rs2020942	T	C	0.0129409	17	28546914
223	rs2035936	T	G	0.0370863	3	141298124
224	rs2058527	G	T	0.0131371	16	6704749
225	rs2072597	G	A	0.0126555	19	12996740
226	rs2074612	C	T	0.0125124	5	139714690
227	rs2076603	A	G	-0.0118874	1	17319011
228	rs209139	A	C	0.0240319	6	28863483
229	rs2108635	G	A	0.014052	12	2159556
230	rs215634	G	A	-0.0155223	7	32369148
231	rs2170382	T	C	0.0177785	8	74689288
232	rs2172131	C	T	-0.0149382	10	133978962
233	rs2192158	G	A	-0.015012	4	55505360
234	rs2216931	A	C	0.0169109	2	181599070
235	rs2234458	T	C	-0.0203841	11	65639374
236	rs2239647	C	A	-0.0181403	14	33292743
237	rs2242449	T	C	0.0121903	17	7095507
238	rs2256216	G	A	0.0116693	6	147471730
239	rs2271189	A	G	-0.0163086	12	56494991
240	rs2289379	T	C	-0.0152765	7	44804225
241	rs2307111	C	T	-0.0280042	5	75003678
242	rs2322459	G	T	-0.0125737	4	20260028
243	rs2351774	G	A	0.0121522	2	204099222
244	rs2398861	G	A	0.0179932	9	96430747
245	rs2425856	G	A	-0.0125303	20	44911954
246	rs2433733	A	G	-0.0171805	2	230816703
247	rs2439823	G	A	0.0191998	10	99778226
248	rs2450445	A	G	-0.0136792	10	93038530
249	rs2455818	A	G	-0.0119643	3	15741009
250	rs2466103	G	T	0.0128259	8	32412304
251	rs2478879	A	G	0.0153652	6	51152988
252	rs249612	T	C	0.0150208	5	66200783
253	rs2516739	A	G	-0.014984	16	2097158
254	rs252761	T	G	-0.0115046	5	77380723
255	rs2542615	T	C	-0.012979	10	131128952
256	rs2569993	C	T	0.01267	3	12926096
257	rs2583410	C	A	0.0180085	4	102182199
258	rs2586222	G	A	-0.0150174	17	55547695
259	rs2590786	A	G	-0.0109071	4	54574365
260	rs2590913	A	G	0.0203052	13	64264446
261	rs2606228	C	A	-0.0138791	3	183537759
262	rs2613499	G	A	-0.0299783	1	72751552
263	rs2616192	T	G	0.0143257	8	20668624
264	rs2619976	T	C	0.0117661	17	71754545
265	rs2725371	G	A	-0.0160301	8	30854033
266	rs273505	C	T	0.0174087	19	18217147
267	rs2781668	T	C	0.0148965	6	131897278
268	rs28350	G	A	-0.0180335	3	42418446
269	rs2837398	C	A	0.0118445	21	41427168
270	rs284262	C	T	-0.0110011	1	10743363
271	rs28447555	T	C	0.0164142	3	107385668
272	rs28489620	A	G	-0.0153737	22	41804716
273	rs2866720	T	C	0.0124832	7	70106310
274	rs28670671	C	T	-0.0124638	9	140363045
275	rs2870111	T	C	-0.0157151	15	79403585
276	rs2920503	T	C	-0.0140307	3	12324230
277	rs2933451	A	C	-0.0122031	10	66626611
278	rs2954021	G	A	0.0121325	8	126482077
279	rs2965190	G	A	0.0193459	19	19451591
280	rs2980240	C	A	0.0190035	8	76312110
281	rs29938	C	T	0.014661	19	34311481
282	rs3113509	T	C	-0.0135575	4	52932825
283	rs3125326	C	A	0.0115768	10	63053788
284	rs3174040	G	A	-0.0151442	8	23431407
285	rs3213943	A	C	-0.0179406	2	136389840
286	rs329651	T	G	0.0157218	11	133767622
287	rs34153025	C	T	-0.0389151	15	41339697
288	rs34234296	A	G	-0.014947	2	175166636
289	rs34373881	A	G	-0.0140751	3	20432033
290	rs34633164	A	G	0.0110112	15	98299319
291	rs34696181	C	T	0.0114345	7	93096635
292	rs34769775	T	C	-0.0161286	15	80989172
293	rs34898535	T	C	-0.0229087	16	31025641
294	rs34914000	C	T	0.0139248	5	131148950
295	rs35072015	C	T	-0.0139517	11	45426928
296	rs35198068	C	T	-0.0155434	10	114754784
297	rs35364449	T	C	0.0217069	15	74278126
298	rs35390852	A	G	0.0180456	4	143067054
299	rs35394656	C	T	0.0186119	2	211623969
300	rs35528310	T	G	-0.0144891	9	140648011
301	rs35528533	T	C	0.011835	13	66044806
302	rs35644221	A	G	-0.0150718	12	90227779
303	rs35679149	G	A	-0.0404746	6	43604167
304	rs35697587	A	G	-0.0164677	14	47298505
305	rs35809007	A	G	-0.0171009	2	47019521
306	rs35894137	T	C	-0.0198994	8	43071838
307	rs35957544	T	G	-0.0196429	8	73440371
308	rs35972789	A	C	-0.0287077	10	75519691
309	rs36007635	A	G	-0.021045	6	163009335
310	rs36061954	T	C	0.0128445	8	38329650
311	rs3737992	A	G	-0.0196876	1	33234128
312	rs3738476	A	C	-0.0222167	1	151006539
313	rs3751859	A	G	-0.0173275	16	81735012
314	rs3766823	A	G	0.016056	1	32197257
315	rs3770799	G	A	0.0118764	2	36788616
316	rs3784710	C	T	-0.0297067	15	68072458
317	rs3791702	C	T	0.0140574	2	212280780
318	rs3798556	C	G	0.0198133	6	34294006
319	rs3803286	G	A	-0.0186417	14	103246470
320	rs3807566	T	G	-0.0120727	7	50564204
321	rs3808422	C	T	-0.0109956	8	116516853
322	rs3810291	A	G	0.027515	19	47569003
323	rs3814883	T	C	0.0240107	16	29994922
324	rs3822683	G	A	-0.0134999	5	96080883
325	rs3850986	T	G	0.0172891	15	73091283
326	rs3887080	A	G	0.0178766	12	121661966
327	rs3897102	T	C	0.0120838	12	123492112
328	rs3901286	A	C	-0.0225553	7	99107727
329	rs3935190	A	G	-0.0144864	17	79084367
330	rs394608	C	T	0.0186353	21	46581798
331	rs400301	A	G	0.0195809	3	10057466
332	rs40071	C	T	-0.0261666	5	107496102
333	rs4017425	T	C	-0.0125817	3	44028764
334	rs4077093	G	T	-0.013299	12	51593616
335	rs412243	C	T	-0.0149619	16	339672
336	rs412378	A	G	-0.0159255	1	82374494
337	rs41279738	G	T	0.0684263	1	110082551
338	rs41310284	A	C	-0.028752	10	102447647
339	rs41313250	G	A	-0.0180532	1	62483623
340	rs4148155	G	A	-0.0229681	4	89054667
341	rs4266606	T	C	-0.0165036	8	28043673
342	rs4284600	C	T	0.0119673	15	31843528
343	rs429343	G	A	-0.0173795	2	147903382
344	rs4307239	G	A	0.0121413	7	24354300
345	rs4342901	A	G	-0.013709	1	202103802
346	rs4398538	C	T	-0.0145241	4	130724740
347	rs4432271	T	C	0.0224016	16	20245283
348	rs4456769	T	C	0.0146111	20	25190777
349	rs4467142	A	G	-0.01134	17	71126631
350	rs4473241	T	G	0.0127126	17	42281282
351	rs4477562	T	C	0.0296118	13	54104968
352	rs4482463	A	C	-0.0313175	2	205375909
353	rs4502882	T	C	-0.011799	5	153093998
354	rs4503069	G	A	0.0123935	8	94646440
355	rs4520444	T	G	-0.0124738	1	197141988
356	rs4527444	G	A	0.0139234	4	30842780
357	rs45521740	A	G	0.0293066	19	2245622
358	rs45600937	A	G	-0.0176722	2	60678501
359	rs4605363	C	A	0.0163638	2	229010960
360	rs4613836	A	G	-0.0154565	6	123788961
361	rs4619804	C	A	0.0122837	3	18674644
362	rs4648450	A	C	-0.014837	1	2723214
363	rs4658403	T	C	-0.0188877	1	243832560
364	rs4663211	G	T	-0.01417	2	236756688
365	rs4677813	C	T	-0.0129669	3	194863860
366	rs4680340	C	T	0.013656	3	156861460
367	rs4722398	T	C	0.0186993	7	3125220
368	rs473992	C	T	-0.0125583	8	60906830
369	rs4740383	A	G	0.0130466	9	133783566
370	rs4755713	T	C	-0.0139359	11	43532201
371	rs4759073	A	G	-0.0136081	12	54653258
372	rs4764949	G	A	-0.0183924	12	103658096
373	rs4769036	C	T	0.0136928	13	31005142
374	rs477895	T	C	0.0188276	11	64048912
375	rs4790292	A	C	-0.0254509	17	1824305
376	rs4792716	G	A	0.0141643	17	15943144
377	rs4820410	G	A	-0.0177457	22	40690385
378	rs4832298	T	C	-0.015965	2	86764004
379	rs4876611	G	A	0.0197549	8	116671848
380	rs4912763	T	C	0.0136415	5	140972117
381	rs4929923	C	T	0.0189424	11	8639200
382	rs4930387	G	A	0.01157	11	66449905
383	rs4971239	A	G	0.0163843	1	203491150
384	rs5017416	T	G	0.028315	6	18492350
385	rs512121	C	T	-0.0159359	18	7548501
386	rs529200	G	A	0.0168965	3	173114305
387	rs535533	C	T	0.0117535	2	166959505
388	rs539515	C	A	0.0495291	1	177889025
389	rs55658481	A	G	0.0132932	2	219284215
390	rs55668203	C	T	0.0173628	8	132881798
391	rs55726687	A	G	0.02483	12	991306
392	rs55777621	A	G	0.0319927	6	30584133
393	rs557951	G	T	0.0140534	3	62713263
394	rs559231	T	G	0.0134907	18	39644247
395	rs56038322	A	G	0.0139276	3	69925128
396	rs56094641	G	A	0.0734967	16	53806453
397	rs56141370	T	C	0.0172797	9	127056213
398	rs56187480	A	G	-0.0118756	15	63789479
399	rs56398417	T	C	-0.0143881	3	88024986
400	rs56399737	T	C	-0.0161325	13	33381721
401	rs56803094	G	A	-0.0153161	15	99222509
402	rs56858768	A	G	0.0159188	13	86511730
403	rs56930105	T	C	0.0157557	2	10982487
404	rs57433876	G	A	0.0329818	6	50420356
405	rs576076	A	G	-0.0157517	11	64360623
406	rs58243949	T	C	0.017065	18	52509833
407	rs58351927	G	A	0.0151934	17	5297038
408	rs58862095	T	C	-0.0229877	7	75081418
409	rs59051938	T	G	0.0127531	1	118850501
410	rs59068084	T	G	0.0110552	4	113256737
411	rs59104534	T	C	0.0127512	8	25666169
412	rs59227842	G	A	0.0229675	11	43692423
413	rs59893724	G	A	-0.0174223	5	80830788
414	rs6030803	C	T	-0.0200209	20	41986507
415	rs60439454	A	G	0.013744	11	16532524
416	rs6044143	G	A	0.0136699	20	16560143
417	rs6047046	G	A	-0.0114796	20	2129907
418	rs6060455	G	A	0.0325117	20	30233072
419	rs60764613	T	G	0.02099	18	1839911
420	rs61161081	A	G	0.0657271	2	328892
421	rs6142059	C	T	0.0130439	20	32544327
422	rs61740466	A	G	-0.0135153	1	19934900
423	rs61743745	A	G	-0.0382179	1	40036944
424	rs61746970	A	G	0.0334395	19	51132746
425	rs61754230	T	C	0.0442808	12	72179446
426	rs61791109	C	T	0.0186296	3	170734377
427	rs61813324	T	C	0.0290259	1	156049877
428	rs61828641	A	G	0.0224585	1	174321997
429	rs61873510	T	G	0.015949	10	102626510
430	rs61903695	G	A	0.0166235	11	89922417
431	rs61930810	C	T	-0.0250245	12	114534672
432	rs61941722	A	G	0.0149668	12	97555085
433	rs61980001	T	C	0.0335519	14	30430683
434	rs61986330	A	C	-0.0138985	14	73314450
435	rs62034143	T	C	-0.0115271	16	54148628
436	rs62053191	A	G	-0.0239643	16	72993706
437	rs62104184	A	G	0.0211772	2	542879
438	rs62106258	C	T	-0.0915385	2	417167
439	rs62171698	A	C	0.0188402	2	143959096
440	rs62246311	A	G	0.0207539	3	9498143
441	rs62251528	T	C	0.0115308	3	34705557
442	rs62262279	G	A	-0.0131354	3	86538010
443	rs62379271	G	T	0.0117237	5	105870033
444	rs62404827	T	C	-0.0401131	6	31932556
445	rs62413414	T	C	0.0153301	6	80310375
446	rs62491456	T	G	0.0190081	7	139885277
447	rs6265	T	C	-0.0399185	11	27679916
448	rs6422513	A	G	-0.0151208	1	93032467
449	rs6443750	C	T	0.0147515	3	181329682
450	rs6465641	G	A	-0.0122214	7	77049603
451	rs6478538	G	A	-0.012863	9	124627012
452	rs6493280	C	T	0.0116697	15	47739579
453	rs6545714	A	G	-0.0205219	2	59307725
454	rs6545966	A	G	0.0126922	2	62861353
455	rs6547872	T	C	-0.0136275	2	28978074
456	rs6557829	A	C	0.0110763	8	21973970
457	rs6561766	G	A	-0.0204872	13	54691484
458	rs6562251	C	T	0.011806	13	62722378
459	rs6567160	C	T	0.0541723	18	57829135
460	rs6575340	A	G	0.0207333	14	94023972
461	rs6594682	T	C	0.0122904	5	112444220
462	rs6669341	G	A	-0.0170287	1	47678458
463	rs6682438	C	T	0.0131586	1	33784146
464	rs6695101	A	G	0.0192904	1	210098466
465	rs6707445	A	G	0.0133734	2	104420858
466	rs6707827	G	A	0.0119437	2	100123030
467	rs6717591	C	T	-0.0111575	2	206074790
468	rs6725931	T	C	0.0191046	2	220205146
469	rs67272968	G	A	-0.0151385	14	40845125
470	rs6744646	G	A	0.0554684	2	628504
471	rs6750533	G	A	-0.0123707	2	212033317
472	rs6752979	A	G	0.0125235	2	81741750
473	rs6754296	G	T	0.0205739	2	58002882
474	rs6759670	A	C	-0.0151624	2	950291
475	rs67609008	C	T	0.0170863	10	126640936
476	rs67611440	T	C	-0.0139277	18	58180796
477	rs6777784	T	G	0.0116125	3	62376645
478	rs6779368	G	A	-0.0117149	3	185298868
479	rs6790206	G	A	0.0118213	3	161434707
480	rs6823268	G	A	0.0113652	4	145982563
481	rs6843852	T	C	0.0130897	4	162132758
482	rs6849333	A	C	0.0110778	4	16635746
483	rs6849518	T	C	0.0247618	4	20120274
484	rs6852808	C	T	0.0119527	4	34926958
485	rs6857	T	C	-0.0257882	19	45392254
486	rs6864049	G	A	0.0113474	5	124330522
487	rs6922607	G	A	0.0148848	6	142703483
488	rs6924504	T	C	-0.0122952	6	73174691
489	rs6938973	C	T	0.0182223	6	98421721
490	rs6950388	A	G	0.0155219	7	1270699
491	rs6951489	G	A	-0.0234024	7	76639839
492	rs6971149	T	C	0.0117524	7	77024300
493	rs698147	G	A	-0.0128512	5	3513485
494	rs698838	T	C	0.012347	2	44738763
495	rs6998660	G	A	0.0125456	8	143373972
496	rs7008695	G	A	-0.0119369	8	9971963
497	rs7021886	A	C	-0.0134016	9	88937089
498	rs7024334	G	T	-0.0138177	9	109072075
499	rs7027304	T	C	0.0145492	9	129408290
500	rs702820	C	T	0.0169944	7	39058577
501	rs7038943	C	T	-0.0140202	9	120377178
502	rs704061	C	T	0.0146374	12	89771903
503	rs7042372	G	A	-0.0122256	9	6959840
504	rs7046483	A	G	-0.013059	9	14777395
505	rs7070670	T	C	-0.0123274	10	61842645
506	rs7081254	C	T	-0.0142516	10	132955696
507	rs7124681	A	C	0.0256977	11	47529947
508	rs7132908	A	G	0.0297904	12	50263148
509	rs71365969	T	G	0.0170448	19	30380703
510	rs713763	A	G	0.0123671	22	48871019
511	rs71495038	A	G	0.0277998	10	33971383
512	rs7159513	A	G	0.0174349	14	29856951
513	rs7159905	A	G	-0.0213565	14	102303780
514	rs7161194	G	A	-0.0189195	14	101529005
515	rs7175642	G	T	-0.0136148	15	59450079
516	rs7195386	C	T	-0.0134886	16	24578458
517	rs719802	C	T	-0.0119279	11	113234679
518	rs7204281	T	C	-0.0160988	16	24784475
519	rs7218014	C	T	0.0189524	17	65832016
520	rs722122	A	C	-0.0179848	13	59399034
521	rs7230240	T	C	-0.0134113	18	42597978
522	rs7239114	A	G	0.0122274	18	45921214
523	rs7255223	A	C	-0.0129255	19	32824310
524	rs72634826	A	G	-0.021277	1	1601052
525	rs72779695	T	C	0.0174221	2	12797853
526	rs72810068	C	T	0.0130631	2	25505793
527	rs72851476	C	A	-0.0155983	2	142874787
528	rs72860389	T	C	0.0151224	17	73866071
529	rs72892910	T	G	0.0387798	6	50816887
530	rs72948836	G	A	-0.0236695	6	73910108
531	rs72975653	T	G	0.0154333	19	1869152
532	rs72976986	A	G	-0.0232257	19	4050424
533	rs72984899	C	T	0.0308843	18	57879627
534	rs73052033	C	T	-0.0303929	3	185828465
535	rs7306534	A	G	-0.0112754	12	68107914
536	rs7313220	G	A	-0.0118205	12	17196832
537	rs73142879	T	C	-0.0266936	20	51195932
538	rs73193736	G	A	-0.0177165	12	108294381
539	rs73225274	G	A	0.0165883	8	21088909
540	rs7331420	A	G	-0.0143702	13	99236471
541	rs7357754	G	A	0.0141146	9	92207308
542	rs73601548	T	C	0.0177354	10	18549889
543	rs7365	G	A	-0.0119642	11	93211764
544	rs73982435	T	C	-0.0162723	17	31473455
545	rs7412	T	C	0.0203965	19	45412079
546	rs745249	T	C	0.0176118	2	105460333
547	rs74536181	G	A	0.0305546	4	18005123
548	rs7459811	A	G	0.0120154	8	87505403
549	rs74695215	T	C	0.0286966	19	19373944
550	rs7498044	A	G	-0.0166163	15	92573639
551	rs7498665	G	A	0.0268646	16	28883241
552	rs7498798	A	G	-0.0129153	16	73097029
553	rs750090	C	T	-0.0114263	4	152931436
554	rs7518221	C	T	-0.0115134	1	225561346
555	rs7519259	A	G	0.0140028	1	66434743
556	rs7523668	A	G	-0.0108905	1	42408159
557	rs75499503	T	C	-0.0180331	6	26145217
558	rs7553158	A	G	-0.0174793	1	75005238
559	rs7560871	A	G	0.023941	2	145616899
560	rs7561278	C	T	-0.0172426	2	48954905
561	rs75646162	A	G	-0.028507	17	61830761
562	rs7571496	G	A	-0.0158916	2	6169351
563	rs75947329	G	A	0.0449132	10	131804843
564	rs760118	G	A	-0.0128871	16	4940994
565	rs7609512	A	G	-0.0147309	2	251673
566	rs76095247	C	A	-0.0143854	15	66593468
567	rs76134593	T	G	0.0448469	13	90395288
568	rs7630382	T	C	0.0159678	3	85111108
569	rs76519884	C	T	0.0281458	18	41014155
570	rs76672197	C	T	0.0254634	7	111360679
571	rs76700673	C	T	0.0212768	17	56109863
572	rs76798800	T	G	0.0146035	1	154994978
573	rs7683836	A	G	-0.0122469	4	180167906
574	rs768840	A	G	0.0117154	14	73143457
575	rs76958245	A	G	0.0214838	9	96673218
576	rs7708584	G	A	-0.0159321	5	153543466
577	rs77111942	A	G	-0.0340266	6	33833665
578	rs772031	G	A	0.0176868	10	104021541
579	rs77357022	A	G	0.0209128	19	10899942
580	rs77405015	C	T	-0.0135202	12	122478870
581	rs77560793	A	G	-0.0412171	1	175001179
582	rs775736	G	A	-0.011197	3	77636880
583	rs7760082	A	G	-0.0120838	6	21919387
584	rs7762794	G	A	0.0149077	6	153380228
585	rs77661993	C	A	0.0252745	11	117010474
586	rs7776021	A	G	0.0123701	6	73742152
587	rs77844870	G	T	0.0248634	16	2758283
588	rs77848106	A	C	-0.0137162	1	107971673
589	rs77927866	A	G	0.0123745	12	133487774
590	rs77978620	T	C	0.0140739	4	163018483
591	rs78012460	G	A	-0.0370828	15	55424234
592	rs7802342	G	T	0.0122748	7	137435925
593	rs7805441	T	C	0.0133747	7	78121458
594	rs7817485	C	T	0.0129225	8	101969528
595	rs78407319	A	G	-0.0401479	11	65384129
596	rs78452735	C	T	0.0170327	3	20754810
597	rs7874154	C	T	0.0138637	9	27777012
598	rs78886584	G	A	0.0116661	1	16859325
599	rs7893571	T	G	0.0140553	10	16750129
600	rs7924036	T	G	-0.0142836	10	65191645
601	rs7925100	A	G	0.014725	11	118941596
602	rs7944782	G	T	0.0157606	11	130795698
603	rs7948120	T	C	-0.0138473	11	28763321
604	rs79686965	G	A	0.0546573	11	46020909
605	rs7975187	G	A	0.0151361	12	60964108
606	rs79780963	T	C	0.0236803	10	104952499
607	rs799260	A	G	-0.0146508	12	56921304
608	rs7996639	A	G	0.0145559	13	97019090
609	rs8015400	A	C	0.0213422	14	25930988
610	rs8022504	C	A	0.0212817	14	102740275
611	rs8025516	G	T	-0.0146558	15	95271872
612	rs80330591	A	G	-0.0156546	2	159368720
613	rs8088123	A	C	-0.0259879	18	58100400
614	rs811054	T	C	0.0147774	16	72251132
615	rs8132491	A	G	-0.015375	21	40288577
616	rs8134638	C	T	0.0123012	21	40644170
617	rs815163	C	T	-0.016485	1	190294726
618	rs820071	T	G	-0.0126693	6	35039188
619	rs845084	A	G	0.0159589	10	125220036
620	rs852042	G	A	-0.0131207	20	17091233
621	rs860262	A	C	0.0115245	7	28194397
622	rs862320	T	C	-0.0231703	16	69651866
623	rs879620	T	C	0.0241136	16	4015729
624	rs900144	T	C	0.0164935	11	13294268
625	rs909691	G	A	0.0109681	22	50709495
626	rs915814	A	G	-0.0139301	21	46493003
627	rs921471	G	A	-0.0111548	16	8289396
628	rs923994	G	A	-0.0145761	4	67802992
629	rs9268576	C	T	0.0267646	6	32395641
630	rs9277979	T	C	0.0209401	6	33294098
631	rs9294260	A	G	0.014782	6	83433228
632	rs9299	T	C	0.0119816	17	46669430
633	rs9327000	C	A	-0.0117001	5	115709156
634	rs9366863	C	T	-0.0285083	6	34688946
635	rs9372414	T	C	-0.0150821	6	97764299
636	rs9378999	C	T	0.0116859	6	5979069
637	rs9463175	T	C	-0.0115	6	9510030
638	rs9478496	C	T	0.0181836	6	154333183
639	rs9480184	T	C	0.0143	6	155987788
640	rs9496567	A	G	0.0131398	6	100602753
641	rs9513018	T	G	-0.0126897	13	28640563
642	rs9515446	G	A	0.0151051	13	112217108
643	rs9522183	T	G	-0.0147877	13	111977280
644	rs9527958	G	A	0.0120702	13	59841918
645	rs9540493	G	A	-0.0119963	13	66205704
646	rs9571687	A	C	-0.0135388	13	67472713
647	rs9579775	C	A	0.0211215	13	20616557
648	rs9615723	T	C	-0.0118251	22	48386670
649	rs9638713	G	A	-0.0361735	7	14645949
650	rs9667087	G	A	-0.0132567	11	131984142
651	rs9673839	G	A	0.0130337	16	76895693
652	rs9830592	A	C	0.0154849	3	104631603
653	rs9834519	T	C	-0.0210549	3	156379637
654	rs9857883	C	A	-0.0129148	3	157887272
655	rs9876664	T	G	-0.0180478	3	85806313
656	rs9888533	T	C	0.0120038	13	107854612
657	rs9938120	T	C	-0.0310805	16	19977733
658	rs9944807	G	A	-0.011509	18	44788908
659	rs995258	C	A	-0.0141145	1	97431052
660	rs9973932	G	T	0.0145868	2	208250522

## Sheet: ST_6 LDL-C
	SNP	a1	a2	effect	chr	pos
1	rs1007938	G	A	0.0121935	12	26802549
2	rs10095103	C	T	-0.0188244	8	9226095
3	rs1016988	C	T	-0.0174377	5	131744574
4	rs10231941	C	T	0.0198565	7	100532540
5	rs10448340	G	T	-0.0150594	9	139320069
6	rs10495716	A	C	0.012654	2	21919338
7	rs1081105	C	A	0.170519	19	45412955
8	rs10832963	G	T	0.0173059	11	18664241
9	rs10851478	C	T	-0.0122378	15	49829019
10	rs10869595	A	G	0.0116196	9	78213225
11	rs10910521	C	T	-0.0129649	1	235011460
12	rs10953298	T	C	-0.0178286	7	100216773
13	rs11014204	T	C	0.0137924	10	18720845
14	rs11065385	G	A	-0.0244904	12	121423386
15	rs11085774	G	A	0.0191012	19	11392094
16	rs11099097	T	C	-0.0181876	4	81167309
17	rs11154376	G	A	-0.0121643	6	127200643
18	rs111833688	C	T	-0.0777843	3	12173015
19	rs11206517	G	T	0.0680285	1	55526428
20	rs112623169	A	C	0.0667607	2	21394743
21	rs112758337	A	G	-0.0162608	7	97977268
22	rs113177823	A	G	-0.0411737	3	132217703
23	rs113847133	A	G	-0.031464	8	59542732
24	rs113857915	T	C	-0.0529979	2	43938274
25	rs114387602	A	G	-0.0293138	19	46394322
26	rs11568318	A	C	0.0256951	2	234665498
27	rs115692156	G	A	-0.0801663	2	21077208
28	rs11591147	T	G	-0.348456	1	55505647
29	rs11601507	A	C	0.0322012	11	5701074
30	rs11621792	T	C	0.0191489	14	24871926
31	rs116293108	A	G	0.0393637	1	55735395
32	rs116530815	C	A	-0.0597001	19	11212941
33	rs116734477	T	C	-0.0473368	5	52095024
34	rs1168127	A	C	0.0386409	1	63136078
35	rs117139027	A	G	-0.0571106	8	29024943
36	rs117753658	G	A	-0.0531578	16	71571282
37	rs118039278	A	G	0.0835056	6	160985526
38	rs118053827	T	C	-0.0470727	6	160580496
39	rs11956764	C	T	0.0380244	5	74399866
40	rs12162782	G	T	0.0129592	22	50853626
41	rs12208357	T	C	0.0569843	6	160543148
42	rs12246352	G	A	0.0257335	10	124705307
43	rs1229984	C	T	0.0525797	4	100239319
44	rs12445804	A	G	0.0229888	16	11706100
45	rs12471768	C	T	0.0135999	2	64928603
46	rs12471982	C	A	0.0260911	2	21386078
47	rs1250258	T	C	0.0137745	2	216300185
48	rs1260326	C	T	-0.0347299	2	27730940
49	rs12603885	A	G	0.0175065	17	29466722
50	rs1277762	T	C	0.0161735	10	18494666
51	rs12916	C	T	0.0621175	5	74656539
52	rs12936113	C	T	0.013667	17	66401063
53	rs12948394	T	C	-0.0183374	17	76382791
54	rs13020929	A	G	0.0145846	2	44327463
55	rs13076933	G	T	-0.020994	3	12327431
56	rs13107325	T	C	-0.0248331	4	103188709
57	rs13108218	G	A	-0.0177871	4	3443931
58	rs13121616	G	A	0.0128507	4	7212389
59	rs13414987	A	C	0.0337996	2	21141832
60	rs139029940	A	C	0.023052	2	44044885
61	rs139145550	T	G	0.0169409	4	69560353
62	rs140082891	G	T	0.0666258	19	45435525
63	rs141597891	G	A	-0.0800721	1	109698797
64	rs141651018	T	C	-0.0894012	19	46042665
65	rs142575871	A	G	-0.0282286	1	109601316
66	rs142972972	C	A	0.0454581	17	7480325
67	rs143238579	A	G	0.0432959	1	109797954
68	rs145730801	C	T	0.0359995	14	94768196
69	rs146273942	A	G	-0.0538858	1	55453841
70	rs146390218	G	A	-0.220495	19	45478352
71	rs146433259	T	C	-0.0569699	5	34713792
72	rs146765950	G	A	-0.0473888	1	109682276
73	rs147211387	A	G	0.0653658	19	45261755
74	rs147566958	T	C	0.0338027	19	11043530
75	rs147901416	A	C	0.0319712	19	45466792
76	rs149479444	T	C	0.0733581	19	11083650
77	rs1495741	A	G	-0.0173961	8	18272881
78	rs150474434	A	G	-0.0347623	2	118845121
79	rs1537234	A	C	-0.0153317	1	110279821
80	rs1551891	A	G	-0.173628	19	45231821
81	rs1556562	T	G	0.0190249	1	93034023
82	rs17050272	A	G	-0.0205597	2	121306440
83	rs17248748	T	C	-0.0656844	19	11206040
84	rs1731243	T	C	0.0131938	2	26930411
85	rs174564	G	A	-0.0318977	11	61588305
86	rs17476364	C	T	-0.0216418	10	71094504
87	rs17569873	T	C	0.0171196	20	62896110
88	rs17587254	G	A	0.0284457	2	118841518
89	rs17800819	T	C	-0.0479765	19	45017064
90	rs1800961	T	C	-0.0596473	20	43042364
91	rs1801689	C	A	0.061862	17	64210580
92	rs183130	T	C	-0.0329541	16	56991363
93	rs184829043	T	C	0.054544	2	21563600
94	rs186696265	T	C	0.108883	6	161111700
95	rs187870654	A	G	-0.0625164	19	44258024
96	rs188247550	T	C	-0.120489	19	19396616
97	rs2005933	G	A	0.0136481	21	40698166
98	rs2047174	A	C	0.0346018	5	156200192
99	rs2068888	A	G	-0.0192081	10	94839642
100	rs2073547	G	A	0.0355498	7	44582331
101	rs2107448	T	C	0.0191269	7	21485102
102	rs2160994	C	T	0.0182581	12	50650057
103	rs2238162	T	C	-0.0165008	13	32959199
104	rs2250802	A	G	-0.0181939	10	113921354
105	rs2287622	G	A	-0.0211572	2	169830328
106	rs241777	T	C	-0.0140664	17	26633616
107	rs2479420	T	C	-0.0283879	1	55492190
108	rs2519093	T	C	0.0557289	9	136141870
109	rs261290	C	T	-0.0184111	15	58678720
110	rs2618566	T	G	-0.0249198	20	17844684
111	rs2642438	G	A	0.0253218	1	220970028
112	rs2718717	G	A	0.0187872	2	109206139
113	rs2722738	G	A	-0.0335767	19	44855757
114	rs2737265	G	A	-0.0202743	8	116667634
115	rs2738447	C	A	0.0422734	19	11227480
116	rs2740488	C	A	-0.0252452	9	107661742
117	rs2844795	T	C	0.0184982	6	30073847
118	rs28631087	C	T	-0.0161901	1	235109214
119	rs28814720	G	A	0.0121747	8	141988687
120	rs2925677	G	C	-0.0189997	5	71953629
121	rs2927477	C	T	-0.073954	19	45313715
122	rs3178166	G	A	-0.0311385	19	45594170
123	rs3218222	C	T	0.0171892	19	10676681
124	rs34265667	A	G	-0.0320529	8	41542093
125	rs34392107	A	G	0.0459309	6	32663954
126	rs35081008	T	C	-0.0319102	19	58662235
127	rs35646088	G	A	-0.0316045	6	160440132
128	rs35823804	A	G	-0.0483962	19	45135442
129	rs35882350	G	A	0.0139684	12	623129
130	rs369719	A	G	-0.0126157	7	44586599
131	rs3732359	A	G	-0.0173556	3	119536429
132	rs3780181	G	A	-0.0278983	9	2640759
133	rs3819247	C	T	-0.0169736	11	66293779
134	rs3822855	T	G	0.0178418	6	116316882
135	rs3916856	A	G	0.0364112	19	45860158
136	rs4000713	A	G	0.015132	7	25990597
137	rs41279720	T	C	0.0360663	1	109816189
138	rs41294821	T	C	-0.0386615	1	55513183
139	rs4148826	C	T	-0.0157917	7	87074419
140	rs4149307	T	C	0.0218168	9	107589744
141	rs438568	G	A	0.0124777	20	12958687
142	rs4391855	A	G	0.0297905	11	116350751
143	rs440677	A	G	-0.0159238	19	11285390
144	rs4566770	T	C	0.0177618	5	75576313
145	rs472495	T	G	0.0425743	1	55521313
146	rs4771674	G	A	0.0129352	13	111039070
147	rs4954192	T	C	0.0146629	2	135632981
148	rs4970834	T	C	-0.105303	1	109814880
149	rs520861	G	A	0.063981	2	21387239
150	rs556107	T	C	0.0351712	1	234853059
151	rs55714927	T	C	-0.0264314	17	7080316
152	rs55804343	T	C	0.0124926	6	39234907
153	rs55831924	T	C	0.0156761	8	145031968
154	rs55921103	T	G	0.0136486	3	69810294
155	rs56019505	G	T	0.0177724	11	65561805
156	rs56236159	G	T	0.0177139	2	3636478
157	rs58126698	G	A	-0.0228926	1	110180230
158	rs58926386	A	G	0.0295945	16	88571806
159	rs59328596	A	G	-0.017895	8	21928227
160	rs59379014	T	C	0.055273	11	126228000
161	rs597808	G	A	0.0271066	12	111973358
162	rs600511	A	G	0.0163256	1	234789114
163	rs6016348	T	C	-0.0173963	20	39038828
164	rs6029242	C	T	-0.0191916	20	39265737
165	rs6050463	A	G	0.012565	20	25208990
166	rs60612724	G	A	0.0323852	7	98874892
167	rs6073958	C	T	0.0173529	20	44551855
168	rs61433703	A	G	0.0157483	20	17804068
169	rs61745773	T	C	-0.0778727	19	11485392
170	rs61754230	T	C	0.0430117	12	72179446
171	rs61988556	C	T	-0.0224158	14	73439258
172	rs62011285	C	T	0.0125764	15	63791063
173	rs62033400	G	A	-0.0144167	16	53811788
174	rs62120394	A	G	0.0156002	19	18338709
175	rs62130696	A	G	-0.0357709	19	10436185
176	rs62210454	G	A	0.0174455	20	38850807
177	rs626784	T	C	0.027402	1	109766191
178	rs6475606	T	C	-0.0202689	9	22081850
179	rs6495122	C	A	0.0143852	15	75125645
180	rs6544713	C	T	-0.0537152	2	44073881
181	rs6560499	A	G	-0.0122028	9	78730766
182	rs6573971	A	G	-0.0132318	14	71011469
183	rs6573971	A	G	-0.0132318	14	71011469
184	rs6589939	G	A	0.013258	11	122518525
185	rs6602912	G	T	0.0221997	13	114546549
186	rs6676932	C	T	0.0218309	1	55785672
187	rs67050321	C	T	0.0151122	7	36169203
188	rs6709904	G	A	-0.043441	2	44080324
189	rs685903	C	T	-0.0141982	11	126187837
190	rs6874202	C	T	0.032331	5	156391628
191	rs6940814	G	A	-0.0127161	6	42924932
192	rs7079528	A	G	-0.0117391	10	94916348
193	rs71311871	G	A	-0.0283073	3	58420613
194	rs71490145	T	C	-0.0233695	11	5691528
195	rs7202323	G	T	-0.0255365	16	72217113
196	rs7241918	T	G	0.0157471	18	47160953
197	rs7249753	C	T	0.0444212	19	11192226
198	rs72626214	T	C	-0.0189422	19	45201624
199	rs72722651	G	A	0.0460907	8	126481061
200	rs72774870	T	C	-0.0221224	2	11512825
201	rs72823013	A	G	-0.0214755	10	115786233
202	rs72880941	G	T	0.0180609	2	44236099
203	rs73009557	A	G	-0.059113	19	11023367
204	rs73021759	T	C	-0.0144655	6	161363908
205	rs73036542	G	A	-0.0206652	19	45762886
206	rs73075609	T	C	0.0370438	20	5580789
207	rs7343130	G	A	0.0903499	19	45331103
208	rs73936968	A	G	0.0417071	19	45395816
209	rs74602821	A	G	-0.0224957	16	72570677
210	rs74795234	A	G	0.0293035	19	10754814
211	rs74956805	A	G	-0.023945	6	160365492
212	rs75161053	A	G	0.033325	19	45048858
213	rs7551124	T	C	0.0189012	1	23785760
214	rs75592254	T	C	-0.0262058	19	10844911
215	rs7569317	C	T	0.017881	2	203527979
216	rs76428106	C	T	-0.0524262	13	28604007
217	rs76967117	A	G	-0.0275941	6	34603691
218	rs7734476	A	G	0.0187595	5	122848876
219	rs7746081	A	G	-0.0234725	6	16126934
220	rs77492962	T	C	-0.0546183	2	21130499
221	rs77542162	G	A	0.128484	17	67081278
222	rs7776054	G	A	-0.0162316	6	135418916
223	rs77838597	G	A	-0.0291632	5	74386952
224	rs77960347	G	A	0.0706209	18	47109955
225	rs78702244	C	A	-0.0226787	3	132300248
226	rs79220007	C	T	-0.057338	6	26098474
227	rs79429216	A	G	0.0876933	19	45445517
228	rs79783247	G	A	0.0508344	5	74316685
229	rs79800183	C	T	-0.0833989	2	20978615
230	rs79828839	T	C	0.0144987	10	52352431
231	rs8008068	G	A	0.0156517	14	64233717
232	rs8100419	G	A	0.0310894	19	45718624
233	rs869412	C	T	-0.0142314	7	1074134
234	rs880315	C	T	-0.0152225	1	10796866
235	rs907868	T	C	-0.0175908	2	20371167
236	rs913499	G	A	-0.0119761	6	37038432
237	rs9298506	G	A	0.0189081	8	55437524
238	rs934197	A	G	0.0832348	2	21267461
239	rs9491699	T	C	0.0138073	6	127471533
240	rs9496567	A	G	-0.0174316	6	100602753
241	rs960596	T	C	0.0135068	22	41393520
242	rs9686661	T	C	0.0147638	5	55861786
243	rs9804646	T	C	-0.0275737	11	116665079
244	rs9832727	G	C	-0.0147604	3	142649110
245	rs9834932	G	A	-0.0322172	3	32535382
246	rs9841897	C	T	0.0184695	3	122282569
247	rs9884390	C	T	0.0251489	4	69373407
248	rs9894946	G	A	-0.0173333	17	7571080
249	rs9898988	T	C	-0.0139407	17	46488599
250	rs9987289	G	A	0.0453824	8	9183358

## Sheet: ST_7 BP
	SNP	a1	a2	effect	chr	pos
1	rs10105774	C	T	0.00695576	8	102836613
2	rs10176110	C	T	0.00914952	2	28610627
3	rs10477399	A	G	-0.0084279	5	148347543
4	rs10493818	T	C	0.00702873	1	89333557
5	rs10500326	T	G	-0.00766296	16	4918326
6	rs1073913	C	A	-0.00826043	8	10611708
7	rs10764331	G	A	0.00773232	10	18451836
8	rs10821967	G	A	0.00630903	10	63941939
9	rs10849891	G	T	-0.00870398	12	121911602
10	rs11077798	C	T	0.0075866	17	73953404
11	rs11082394	T	C	-0.00740939	18	42071225
12	rs1114348	A	G	0.00657128	6	51834280
13	rs11191580	C	T	-0.0165469	10	104906211
14	rs113734386	G	A	0.0150779	12	69726426
15	rs11556924	T	C	-0.00786703	7	129663496
16	rs115740542	C	T	0.0132465	6	26123502
17	rs11608149	A	G	0.0081249	11	111535102
18	rs11652684	G	T	-0.00819768	17	47068986
19	rs116931900	T	G	0.0153662	17	46802314
20	rs117539635	G	A	-0.0212068	15	69682916
21	rs12225704	G	A	0.00735902	11	46263640
22	rs12426667	C	A	-0.00839456	12	54433483
23	rs12481075	C	T	-0.00740481	20	10736551
24	rs12524467	A	G	-0.0204514	6	31684790
25	rs12567136	T	C	-0.0159205	1	11883731
26	rs12647238	G	T	-0.00682408	4	144062657
27	rs12705982	T	C	0.00611109	7	114336114
28	rs1275988	T	C	-0.0133991	2	26914364
29	rs12905199	G	A	-0.0114687	15	75070196
30	rs12906962	C	T	0.0066598	15	95312071
31	rs12922822	T	C	-0.0122316	16	20367645
32	rs12922822	T	C	-0.0122316	16	20367645
33	rs12928131	T	C	-0.0087208	16	342771
34	rs13083299	G	A	0.00850324	3	138117564
35	rs13125101	A	G	0.0206388	4	81174592
36	rs13132800	G	A	-0.00687795	4	96111564
37	rs13179413	T	C	0.00664572	5	55868097
38	rs143005354	A	G	0.0342287	10	115741451
39	rs1436138	G	A	-0.00872336	17	75316880
40	rs1551629	C	T	0.00763451	3	48191998
41	rs1630266	A	G	0.0128574	6	118612943
42	rs164749	G	T	-0.00780744	16	89708224
43	rs167479	T	G	-0.013686	19	11526765
44	rs1689040	T	C	-0.0114332	12	89978233
45	rs17370171	T	C	0.00832456	9	757011
46	rs17517959	C	T	0.00660905	1	221346974
47	rs17608766	C	T	0.0106209	17	45013271
48	rs17637472	A	G	0.00878931	17	47461433
49	rs17677603	G	A	0.00797255	5	127857493
50	rs17777569	C	T	0.00637992	7	41978503
51	rs1821971	C	T	0.0085365	18	1857202
52	rs1838931	T	C	0.00662483	7	130455588
53	rs1887320	A	G	0.0111541	20	10965998
54	rs189583044	T	C	0.0168757	8	26127884
55	rs1909580	G	A	0.00602147	3	124648820
56	rs198851	G	T	-0.0144576	6	26104632
57	rs2014590	T	C	-0.00766898	3	169146497
58	rs2105092	A	G	-0.00662563	6	134184972
59	rs2111557	T	C	0.00604207	3	169325621
60	rs2195097	G	A	0.00768813	12	115373781
61	rs2291433	G	T	-0.00623395	4	38387075
62	rs2293947	C	A	-0.0111755	3	128097496
63	rs2298359	C	T	-0.014722	21	33671140
64	rs2341599	A	G	-0.00673436	4	156433308
65	rs2379831	C	T	-0.00931727	16	3538927
66	rs2443708	C	T	0.00755048	3	11545719
67	rs2478543	C	T	0.00696958	1	230844310
68	rs2627323	T	C	0.00834738	15	81021383
69	rs2643826	T	C	0.0110247	3	27562988
70	rs2673802	G	A	0.00728584	10	89735084
71	rs2711086	C	A	0.00612549	2	159588969
72	rs2714470	G	A	-0.00664657	2	37486527
73	rs27687	C	T	0.00717907	5	68032422
74	rs2823139	A	G	0.00633838	21	16576783
75	rs2838351	G	A	0.00661685	21	45110784
76	rs28663144	C	A	0.0194962	9	113198891
77	rs2928142	C	T	-0.00727942	15	41470449
78	rs2977324	G	T	0.00667128	8	76716737
79	rs2999159	G	A	0.0109708	1	113230758
80	rs34344953	C	T	0.00635919	7	156312714
81	rs35301188	A	G	0.0102676	7	106417963
82	rs35429	G	A	-0.0111098	12	115555867
83	rs35432681	C	T	0.00706504	3	133966291
84	rs35479618	A	G	0.0292887	1	153662423
85	rs35783704	A	G	-0.0142752	8	105966258
86	rs36071027	T	C	-0.00807676	5	158444274
87	rs3735533	C	T	0.0175478	7	27245893
88	rs3764769	T	C	-0.00816556	2	43732958
89	rs3790607	C	A	0.0186805	1	113053023
90	rs3802228	G	A	-0.00615833	8	143992218
91	rs3809060	T	G	0.00671262	11	32458807
92	rs3918226	T	C	0.0257346	7	150690176
93	rs41298968	T	C	-0.00765702	5	137034169
94	rs4130208	C	A	-0.00738007	5	158348912
95	rs4375757	T	C	0.0104099	18	48784953
96	rs4459609	A	C	-0.00892336	17	61548948
97	rs448385	A	G	0.00673047	1	25395133
98	rs4754196	G	A	0.00724018	11	107096777
99	rs4804517	G	A	-0.0078309	19	7406066
100	rs4873492	T	C	0.00851116	8	51947549
101	rs4980379	T	C	0.0111626	11	1888614
102	rs532436	A	G	-0.00825384	9	136149830
103	rs55872725	T	C	0.00882027	16	53809123
104	rs56308618	A	G	0.0066254	21	44757792
105	rs56388530	T	C	0.0084987	4	106910958
106	rs57139556	G	A	-0.0191864	6	150998511
107	rs58880983	G	A	-0.00654041	8	129374197
108	rs6031435	G	A	0.00733228	20	42797358
109	rs6039216	C	T	-0.0102287	20	8622480
110	rs604723	C	T	0.0146946	11	100610546
111	rs61862567	A	G	-0.00612488	10	76433367
112	rs62043959	C	A	-0.00870762	16	81525204
113	rs62229372	T	C	0.00899427	21	37692507
114	rs6271	T	C	-0.0144744	9	136522274
115	rs642803	T	C	-0.00746047	11	65560620
116	rs6441207	T	C	0.00624163	3	158282459
117	rs6915322	T	C	0.00658083	6	22136160
118	rs6985793	C	T	-0.00641162	8	90953247
119	rs710623	G	T	-0.00671015	12	67663978
120	rs7117386	A	G	0.0123352	11	48125371
121	rs7118770	T	C	0.00652986	11	43722181
122	rs7246865	A	G	0.00916602	19	17219105
123	rs72677850	A	G	-0.0233687	14	50849397
124	rs72762705	T	C	-0.00784004	16	4020732
125	rs72831343	G	T	-0.0188071	10	63515681
126	rs72873624	A	G	-0.0126178	2	162481453
127	rs73046792	A	G	-0.00833186	19	49605705
128	rs73107980	T	C	-0.0080068	12	48187601
129	rs73306876	G	A	0.0203446	20	57739829
130	rs73728279	T	G	0.0076041	7	151411494
131	rs740746	A	G	0.011689	10	115792787
132	rs74439044	C	T	0.0127486	17	7781019
133	rs7449190	C	T	-0.00935328	5	1297918
134	rs74661587	G	A	0.0110187	5	122457125
135	rs74990789	A	G	-0.0112051	11	54850165
136	rs751984	C	T	-0.0108109	11	61278246
137	rs76452347	T	C	-0.00982353	9	35906471
138	rs7670649	A	G	-0.0119909	4	111399119
139	rs7701003	G	A	-0.0110333	5	157824481
140	rs7733331	C	T	0.0127485	5	32828846
141	rs7763350	C	A	0.00846535	6	43349308
142	rs79780963	T	C	-0.0162811	10	104952499
143	rs8027450	T	C	0.0131033	15	91418394
144	rs8065350	A	G	0.00751701	17	1957597
145	rs8070737	T	G	0.00802857	17	3981066
146	rs8102879	A	G	-0.00817948	19	1832317
147	rs8118848	A	G	-0.009028	20	62461572
148	rs880315	C	T	0.0132074	1	10796866
149	rs886630	T	G	-0.00726392	7	2528126
150	rs907612	T	C	0.00719754	11	1874221
151	rs9286351	G	A	0.00663038	4	138441530
152	rs9302246	G	A	0.0061418	15	68021280
153	rs9368222	A	C	0.00684059	6	20686996
154	rs9927137	G	A	0.00643281	16	30634300
155	rs9932220	A	G	-0.0083808	16	51758116

## Sheet: ST_8 smoking
	SNP	a1	a2	effect	chr	pos
1	rs10105774	C	T	0.00695576	8	102836613
2	rs10176110	C	T	0.00914952	2	28610627
3	rs10477399	A	G	-0.0084279	5	148347543
4	rs10493818	T	C	0.00702873	1	89333557
5	rs10500326	T	G	-0.00766296	16	4918326
6	rs1073913	C	A	-0.00826043	8	10611708
7	rs10764331	G	A	0.00773232	10	18451836
8	rs10821967	G	A	0.00630903	10	63941939
9	rs10849891	G	T	-0.00870398	12	121911602
10	rs11077798	C	T	0.0075866	17	73953404
11	rs11082394	T	C	-0.00740939	18	42071225
12	rs1114348	A	G	0.00657128	6	51834280
13	rs11191580	C	T	-0.0165469	10	104906211
14	rs113734386	G	A	0.0150779	12	69726426
15	rs11556924	T	C	-0.00786703	7	129663496
16	rs115740542	C	T	0.0132465	6	26123502
17	rs11608149	A	G	0.0081249	11	111535102
18	rs11652684	G	T	-0.00819768	17	47068986
19	rs116931900	T	G	0.0153662	17	46802314
20	rs117539635	G	A	-0.0212068	15	69682916
21	rs12225704	G	A	0.00735902	11	46263640
22	rs12426667	C	A	-0.00839456	12	54433483
23	rs12481075	C	T	-0.00740481	20	10736551
24	rs12524467	A	G	-0.0204514	6	31684790
25	rs12567136	T	C	-0.0159205	1	11883731
26	rs12647238	G	T	-0.00682408	4	144062657
27	rs12705982	T	C	0.00611109	7	114336114
28	rs1275988	T	C	-0.0133991	2	26914364
29	rs12905199	G	A	-0.0114687	15	75070196
30	rs12906962	C	T	0.0066598	15	95312071
31	rs12922822	T	C	-0.0122316	16	20367645
32	rs12922822	T	C	-0.0122316	16	20367645
33	rs12928131	T	C	-0.0087208	16	342771
34	rs13083299	G	A	0.00850324	3	138117564
35	rs13125101	A	G	0.0206388	4	81174592
36	rs13132800	G	A	-0.00687795	4	96111564
37	rs13179413	T	C	0.00664572	5	55868097
38	rs143005354	A	G	0.0342287	10	115741451
39	rs1436138	G	A	-0.00872336	17	75316880
40	rs1551629	C	T	0.00763451	3	48191998
41	rs1630266	A	G	0.0128574	6	118612943
42	rs164749	G	T	-0.00780744	16	89708224
43	rs167479	T	G	-0.013686	19	11526765
44	rs1689040	T	C	-0.0114332	12	89978233
45	rs17370171	T	C	0.00832456	9	757011
46	rs17517959	C	T	0.00660905	1	221346974
47	rs17608766	C	T	0.0106209	17	45013271
48	rs17637472	A	G	0.00878931	17	47461433
49	rs17677603	G	A	0.00797255	5	127857493
50	rs17777569	C	T	0.00637992	7	41978503
51	rs1821971	C	T	0.0085365	18	1857202
52	rs1838931	T	C	0.00662483	7	130455588
53	rs1887320	A	G	0.0111541	20	10965998
54	rs189583044	T	C	0.0168757	8	26127884
55	rs1909580	G	A	0.00602147	3	124648820
56	rs198851	G	T	-0.0144576	6	26104632
57	rs2014590	T	C	-0.00766898	3	169146497
58	rs2105092	A	G	-0.00662563	6	134184972
59	rs2111557	T	C	0.00604207	3	169325621
60	rs2195097	G	A	0.00768813	12	115373781
61	rs2291433	G	T	-0.00623395	4	38387075
62	rs2293947	C	A	-0.0111755	3	128097496
63	rs2298359	C	T	-0.014722	21	33671140
64	rs2341599	A	G	-0.00673436	4	156433308
65	rs2379831	C	T	-0.00931727	16	3538927
66	rs2443708	C	T	0.00755048	3	11545719
67	rs2478543	C	T	0.00696958	1	230844310
68	rs2627323	T	C	0.00834738	15	81021383
69	rs2643826	T	C	0.0110247	3	27562988
70	rs2673802	G	A	0.00728584	10	89735084
71	rs2711086	C	A	0.00612549	2	159588969
72	rs2714470	G	A	-0.00664657	2	37486527
73	rs27687	C	T	0.00717907	5	68032422
74	rs2823139	A	G	0.00633838	21	16576783
75	rs2838351	G	A	0.00661685	21	45110784
76	rs28663144	C	A	0.0194962	9	113198891
77	rs2928142	C	T	-0.00727942	15	41470449
78	rs2977324	G	T	0.00667128	8	76716737
79	rs2999159	G	A	0.0109708	1	113230758
80	rs34344953	C	T	0.00635919	7	156312714
81	rs35301188	A	G	0.0102676	7	106417963
82	rs35429	G	A	-0.0111098	12	115555867
83	rs35432681	C	T	0.00706504	3	133966291
84	rs35479618	A	G	0.0292887	1	153662423
85	rs35783704	A	G	-0.0142752	8	105966258
86	rs36071027	T	C	-0.00807676	5	158444274
87	rs3735533	C	T	0.0175478	7	27245893
88	rs3764769	T	C	-0.00816556	2	43732958
89	rs3790607	C	A	0.0186805	1	113053023
90	rs3802228	G	A	-0.00615833	8	143992218
91	rs3809060	T	G	0.00671262	11	32458807
92	rs3918226	T	C	0.0257346	7	150690176
93	rs41298968	T	C	-0.00765702	5	137034169
94	rs4130208	C	A	-0.00738007	5	158348912
95	rs4375757	T	C	0.0104099	18	48784953
96	rs4459609	A	C	-0.00892336	17	61548948
97	rs448385	A	G	0.00673047	1	25395133
98	rs4754196	G	A	0.00724018	11	107096777
99	rs4804517	G	A	-0.0078309	19	7406066
100	rs4873492	T	C	0.00851116	8	51947549
101	rs4980379	T	C	0.0111626	11	1888614
102	rs532436	A	G	-0.00825384	9	136149830
103	rs55872725	T	C	0.00882027	16	53809123
104	rs56308618	A	G	0.0066254	21	44757792
105	rs56388530	T	C	0.0084987	4	106910958
106	rs57139556	G	A	-0.0191864	6	150998511
107	rs58880983	G	A	-0.00654041	8	129374197
108	rs6031435	G	A	0.00733228	20	42797358
109	rs6039216	C	T	-0.0102287	20	8622480
110	rs604723	C	T	0.0146946	11	100610546
111	rs61862567	A	G	-0.00612488	10	76433367
112	rs62043959	C	A	-0.00870762	16	81525204
113	rs62229372	T	C	0.00899427	21	37692507
114	rs6271	T	C	-0.0144744	9	136522274
115	rs642803	T	C	-0.00746047	11	65560620
116	rs6441207	T	C	0.00624163	3	158282459
117	rs6915322	T	C	0.00658083	6	22136160
118	rs6985793	C	T	-0.00641162	8	90953247
119	rs710623	G	T	-0.00671015	12	67663978
120	rs7117386	A	G	0.0123352	11	48125371
121	rs7118770	T	C	0.00652986	11	43722181
122	rs7246865	A	G	0.00916602	19	17219105
123	rs72677850	A	G	-0.0233687	14	50849397
124	rs72762705	T	C	-0.00784004	16	4020732
125	rs72831343	G	T	-0.0188071	10	63515681
126	rs72873624	A	G	-0.0126178	2	162481453
127	rs73046792	A	G	-0.00833186	19	49605705
128	rs73107980	T	C	-0.0080068	12	48187601
129	rs73306876	G	A	0.0203446	20	57739829
130	rs73728279	T	G	0.0076041	7	151411494
131	rs740746	A	G	0.011689	10	115792787
132	rs74439044	C	T	0.0127486	17	7781019
133	rs7449190	C	T	-0.00935328	5	1297918
134	rs74661587	G	A	0.0110187	5	122457125
135	rs74990789	A	G	-0.0112051	11	54850165
136	rs751984	C	T	-0.0108109	11	61278246
137	rs76452347	T	C	-0.00982353	9	35906471
138	rs7670649	A	G	-0.0119909	4	111399119
139	rs7701003	G	A	-0.0110333	5	157824481
140	rs7733331	C	T	0.0127485	5	32828846
141	rs7763350	C	A	0.00846535	6	43349308
142	rs79780963	T	C	-0.0162811	10	104952499
143	rs8027450	T	C	0.0131033	15	91418394
144	rs8065350	A	G	0.00751701	17	1957597
145	rs8070737	T	G	0.00802857	17	3981066
146	rs8102879	A	G	-0.00817948	19	1832317
147	rs8118848	A	G	-0.009028	20	62461572
148	rs880315	C	T	0.0132074	1	10796866
149	rs886630	T	G	-0.00726392	7	2528126
150	rs907612	T	C	0.00719754	11	1874221
151	rs9286351	G	A	0.00663038	4	138441530
152	rs9302246	G	A	0.0061418	15	68021280
153	rs9368222	A	C	0.00684059	6	20686996
154	rs9927137	G	A	0.00643281	16	30634300
155	rs9932220	A	G	-0.0083808	16	51758116

## Sheet: ST_9 MVMR mediation-BMI
SNP	exposure	id.exposure	effect_allele.exposure	other_allele.exposure	beta.exposure	se.exposure	pval.exposure
rs10063055	Qualifications: College or University degree || id:ukb-b-16489	ukb-b-16489	T	C	-0.00446464	0.00109157	4.30002e-05
rs1008078	Qualifications: College or University degree || id:ukb-b-16489	ukb-b-16489	T	C	-0.00925252	0.000973217	1.99986e-21
rs10088132	Qualifications: College or University degree || id:ukb-b-16489	ukb-b-16489	T	C	-0.00818913	0.000959603	1.39991e-17
rs10129035	Qualifications: College or University degree || id:ukb-b-16489	ukb-b-16489	C	T	-0.00738796	0.000972023	2.90001e-14
rs10160769	Qualifications: College or University degree || id:ukb-b-16489	ukb-b-16489	C	G	0.00638043	0.00116482	4.30002e-08
rs10169594	Qualifications: College or University degree || id:ukb-b-16489	ukb-b-16489	C	T	-0.00366038	0.000989342	0.000219999
rs10180461	Qualifications: College or University degree || id:ukb-b-16489	ukb-b-16489	C	T	0.00732491	0.000974543	5.60015e-14
rs10182416	Qualifications: College or University degree || id:ukb-b-16489	ukb-b-16489	G	A	-0.00528421	0.000949144	2.59998e-08
rs10205057	Qualifications: College or University degree || id:ukb-b-16489	ukb-b-16489	T	C	0.00565627	0.00095556	3.2e-09
rs10227949	Qualifications: College or University degree || id:ukb-b-16489	ukb-b-16489	T	C	-0.00632135	0.00111554	1.5e-08
rs10423928	Qualifications: College or University degree || id:ukb-b-16489	ukb-b-16489	A	T	0.000540295	0.00120053	0.649999
rs10510025	Qualifications: College or University degree || id:ukb-b-16489	ukb-b-16489	T	C	-0.0032727	0.00110545	0.00309999
rs10518019	Qualifications: College or University degree || id:ukb-b-16489	ukb-b-16489	G	A	0.00696304	0.00094918	2.19989e-13
rs1064213	Qualifications: College or University degree || id:ukb-b-16489	ukb-b-16489	A	G	-0.000705912	0.000949285	0.46
rs10742752	Qualifications: College or University degree || id:ukb-b-16489	ukb-b-16489	C	T	0.00141833	0.000975994	0.15
rs10780248	Qualifications: College or University degree || id:ukb-b-16489	ukb-b-16489	A	G	0.00321305	0.000958563	0.0008
rs10799778	Qualifications: College or University degree || id:ukb-b-16489	ukb-b-16489	G	T	0.00165556	0.00127498	0.19
rs10809621	Qualifications: College or University degree || id:ukb-b-16489	ukb-b-16489	G	C	0.00205372	0.000995296	0.0389996
rs10824211	Qualifications: College or University degree || id:ukb-b-16489	ukb-b-16489	T	C	0.000982795	0.0013781	0.48
rs10887578	Qualifications: College or University degree || id:ukb-b-16489	ukb-b-16489	C	G	-0.00231529	0.000956493	0.015
rs10931821	Qualifications: College or University degree || id:ukb-b-16489	ukb-b-16489	T	A	0.00718499	0.000953464	4.90004e-14
rs10940921	Qualifications: College or University degree || id:ukb-b-16489	ukb-b-16489	G	T	-0.00616	0.000967272	1.89998e-10
rs10946808	Qualifications: College or University degree || id:ukb-b-16489	ukb-b-16489	G	A	0.0106652	0.0010648	1.29987e-23
rs10989067	Qualifications: College or University degree || id:ukb-b-16489	ukb-b-16489	A	G	-0.00271913	0.00102099	0.00769999
rs11001963	Qualifications: College or University degree || id:ukb-b-16489	ukb-b-16489	T	C	-0.00215946	0.000970853	0.0259998
rs11009685	Qualifications: College or University degree || id:ukb-b-16489	ukb-b-16489	T	C	0.00179999	0.00110945	0.1
rs11012732	Qualifications: College or University degree || id:ukb-b-16489	ukb-b-16489	G	A	-0.00452226	0.00101033	7.59994e-06
rs11056449	Qualifications: College or University degree || id:ukb-b-16489	ukb-b-16489	T	C	-0.00681993	0.00105394	9.70063e-11
rs11079849	Qualifications: College or University degree || id:ukb-b-16489	ukb-b-16489	T	C	0.0031176	0.00101469	0.0021
rs11099020	Qualifications: College or University degree || id:ukb-b-16489	ukb-b-16489	T	C	0.0013267	0.000991708	0.18
rs11122450	Qualifications: College or University degree || id:ukb-b-16489	ukb-b-16489	G	T	0.00165492	0.000974567	0.089
rs11134679	Qualifications: College or University degree || id:ukb-b-16489	ukb-b-16489	G	A	-0.00183324	0.00102556	0.0739997
rs11150745	Qualifications: College or University degree || id:ukb-b-16489	ukb-b-16489	G	A	-9.20536e-05	0.00102329	0.93
rs11155821	Qualifications: College or University degree || id:ukb-b-16489	ukb-b-16489	C	T	0.0073675	0.000987554	8.60003e-14
rs11165643	Qualifications: College or University degree || id:ukb-b-16489	ukb-b-16489	T	C	-0.00202467	0.000964409	0.0359998
rs11210887	Qualifications: College or University degree || id:ukb-b-16489	ukb-b-16489	A	G	0.00972059	0.00103381	5.30029e-21
rs11218510	Qualifications: College or University degree || id:ukb-b-16489	ukb-b-16489	A	G	0.00114837	0.000972174	0.24
rs11250094	Qualifications: College or University degree || id:ukb-b-16489	ukb-b-16489	C	G	0.000718758	0.000957696	0.450001
rs1126930	Qualifications: College or University degree || id:ukb-b-16489	ukb-b-16489	C	G	-0.000611524	0.00257625	0.81
rs113624107	Qualifications: College or University degree || id:ukb-b-16489	ukb-b-16489	A	G	-0.00316328	0.00113838	0.00549997
rs11540358	Qualifications: College or University degree || id:ukb-b-16489	ukb-b-16489	G	C	0.00792814	0.00103048	1.39991e-14
rs11572842	Qualifications: College or University degree || id:ukb-b-16489	ukb-b-16489	C	T	0.00666726	0.00101315	4.70002e-11
rs11607476	Qualifications: College or University degree || id:ukb-b-16489	ukb-b-16489	C	A	-0.00322507	0.00095784	0.000759994
rs11610621	Qualifications: College or University degree || id:ukb-b-16489	ukb-b-16489	A	T	-0.000117506	0.0013381	0.93
rs11630647	Qualifications: College or University degree || id:ukb-b-16489	ukb-b-16489	A	G	0.000494694	0.00109591	0.649999
rs11634851	Qualifications: College or University degree || id:ukb-b-16489	ukb-b-16489	G	C	-0.00197669	0.000953397	0.0379997
rs11635966	Qualifications: College or University degree || id:ukb-b-16489	ukb-b-16489	T	C	-0.00600708	0.000996956	1.7e-09
rs116374395	Qualifications: College or University degree || id:ukb-b-16489	ukb-b-16489	A	G	-0.0045148	0.00257965	0.08
rs11641179	Qualifications: College or University degree || id:ukb-b-16489	ukb-b-16489	G	A	-0.000261233	0.00109385	0.81
rs11642090	Qualifications: College or University degree || id:ukb-b-16489	ukb-b-16489	C	T	-0.00083162	0.00099063	0.4
rs11656076	Qualifications: College or University degree || id:ukb-b-16489	ukb-b-16489	A	G	0.000932993	0.00113908	0.41
rs11678980	Qualifications: College or University degree || id:ukb-b-16489	ukb-b-16489	A	G	-0.00964747	0.000983238	1e-22
rs11699828	Qualifications: College or University degree || id:ukb-b-16489	ukb-b-16489	A	G	0.0110178	0.00279798	8.19993e-05
rs11709402	Qualifications: College or University degree || id:ukb-b-16489	ukb-b-16489	G	A	-0.0020281	0.00106257	0.0560003
rs117118217	Qualifications: College or University degree || id:ukb-b-16489	ukb-b-16489	C	G	-0.00177867	0.00378752	0.64
rs11732657	Qualifications: College or University degree || id:ukb-b-16489	ukb-b-16489	A	G	-0.00701359	0.00108901	1.2e-10
rs11778219	Qualifications: College or University degree || id:ukb-b-16489	ukb-b-16489	G	A	-0.00499534	0.00129173	0.000109999
rs117799466	Qualifications: College or University degree || id:ukb-b-16489	ukb-b-16489	C	G	0.00790303	0.00104295	3.50026e-14
rs11786598	Qualifications: College or University degree || id:ukb-b-16489	ukb-b-16489	G	A	0.00624324	0.000953685	5.90065e-11
rs11793831	Qualifications: College or University degree || id:ukb-b-16489	ukb-b-16489	T	G	0.0136701	0.000965953	1.80011e-45
rs118083122	Qualifications: College or University degree || id:ukb-b-16489	ukb-b-16489	C	G	0.0260034	0.00388343	2.09991e-11
rs118136827	Qualifications: College or University degree || id:ukb-b-16489	ukb-b-16489	T	G	0.000712755	0.00105815	0.5
rs11919665	Qualifications: College or University degree || id:ukb-b-16489	ukb-b-16489	T	A	0.00454184	0.00101673	7.90005e-06
rs12001437	Qualifications: College or University degree || id:ukb-b-16489	ukb-b-16489	C	T	0.00119569	0.00098578	0.23
rs12088284	Qualifications: College or University degree || id:ukb-b-16489	ukb-b-16489	T	C	-0.00210846	0.00103426	0.0409996
rs12140153	Qualifications: College or University degree || id:ukb-b-16489	ukb-b-16489	T	G	0.00178941	0.00166458	0.28
rs12149660	Qualifications: College or University degree || id:ukb-b-16489	ukb-b-16489	A	G	-0.000259601	0.00149882	0.86
rs12218315	Qualifications: College or University degree || id:ukb-b-16489	ukb-b-16489	A	G	-0.00813067	0.00133374	1.09999e-09
rs12259464	Qualifications: College or University degree || id:ukb-b-16489	ukb-b-16489	A	G	-0.00355391	0.000955555	0.0002
rs12273545	Qualifications: College or University degree || id:ukb-b-16489	ukb-b-16489	T	C	-0.00234779	0.00206146	0.25
rs12364470	Qualifications: College or University degree || id:ukb-b-16489	ukb-b-16489	G	T	-0.000902272	0.00128201	0.48
rs12440603	Qualifications: College or University degree || id:ukb-b-16489	ukb-b-16489	T	C	-0.003116	0.000961523	0.0012
rs12459368	Qualifications: College or University degree || id:ukb-b-16489	ukb-b-16489	G	A	0.00356477	0.00107267	0.00089
rs12462975	Qualifications: College or University degree || id:ukb-b-16489	ukb-b-16489	A	G	0.000954288	0.00101892	0.35
rs12507026	Qualifications: College or University degree || id:ukb-b-16489	ukb-b-16489	T	A	-0.00306416	0.000958937	0.00140001
rs12541408	Qualifications: College or University degree || id:ukb-b-16489	ukb-b-16489	C	T	0.00434128	0.00102267	2.19999e-05
rs12644402	Qualifications: College or University degree || id:ukb-b-16489	ukb-b-16489	T	C	0.0116947	0.00201497	6.49995e-09
rs1266874	Qualifications: College or University degree || id:ukb-b-16489	ukb-b-16489	G	A	-0.000105531	0.000996228	0.92
rs12696039	Qualifications: College or University degree || id:ukb-b-16489	ukb-b-16489	G	A	-0.00118628	0.00133278	0.37
rs1275200	Qualifications: College or University degree || id:ukb-b-16489	ukb-b-16489	C	T	-0.00702403	0.000959076	2.39994e-13
rs1286058	Qualifications: College or University degree || id:ukb-b-16489	ukb-b-16489	A	T	-0.000255618	0.00104242	0.81
rs12881629	Qualifications: College or University degree || id:ukb-b-16489	ukb-b-16489	G	A	0.0010116	0.00172478	0.56
rs12921986	Qualifications: College or University degree || id:ukb-b-16489	ukb-b-16489	G	A	-0.00286016	0.00178003	0.11
rs12937411	Qualifications: College or University degree || id:ukb-b-16489	ukb-b-16489	T	C	0.00510029	0.000967638	1.40001e-07
rs1296328	Qualifications: College or University degree || id:ukb-b-16489	ukb-b-16489	C	A	0.0020541	0.000961168	0.0329997
rs12974458	Qualifications: College or University degree || id:ukb-b-16489	ukb-b-16489	T	C	-0.00292585	0.000959553	0.00230001
rs13012070	Qualifications: College or University degree || id:ukb-b-16489	ukb-b-16489	A	G	0.00229515	0.00113031	0.0420001
rs13097918	Qualifications: College or University degree || id:ukb-b-16489	ukb-b-16489	A	T	-0.0027767	0.00116248	0.017
rs13107325	Qualifications: College or University degree || id:ukb-b-16489	ukb-b-16489	T	C	-0.0113031	0.00180707	4e-10
rs13176429	Qualifications: College or University degree || id:ukb-b-16489	ukb-b-16489	C	T	-0.00251038	0.00102501	0.0140001
rs1320251	Qualifications: College or University degree || id:ukb-b-16489	ukb-b-16489	T	C	0.00233342	0.000958093	0.015
rs13218383	Qualifications: College or University degree || id:ukb-b-16489	ukb-b-16489	G	C	0.000577695	0.00100648	0.57
rs13248187	Qualifications: College or University degree || id:ukb-b-16489	ukb-b-16489	C	T	-0.00322571	0.00107759	0.00280001
rs1327259	Qualifications: College or University degree || id:ukb-b-16489	ukb-b-16489	G	A	0.00225342	0.000978144	0.021
rs13291723	Qualifications: College or University degree || id:ukb-b-16489	ukb-b-16489	A	G	0.000847331	0.000960784	0.38
rs1330199	Qualifications: College or University degree || id:ukb-b-16489	ukb-b-16489	T	G	0.00370952	0.000954865	0.0001
rs1334297	Qualifications: College or University degree || id:ukb-b-16489	ukb-b-16489	A	G	0.0111503	0.00108035	5.70033e-25
rs1340799	Qualifications: College or University degree || id:ukb-b-16489	ukb-b-16489	T	A	-0.00556536	0.00101151	3.79997e-08
rs13419042	Qualifications: College or University degree || id:ukb-b-16489	ukb-b-16489	A	G	-0.00865399	0.00153283	1.6e-08
rs13420048	Qualifications: College or University degree || id:ukb-b-16489	ukb-b-16489	A	C	0.00469737	0.000988406	2e-06
rs13425585	Qualifications: College or University degree || id:ukb-b-16489	ukb-b-16489	G	C	0.00664041	0.000952082	3.10027e-12
rs1360201	Qualifications: College or University degree || id:ukb-b-16489	ukb-b-16489	T	C	-0.00348447	0.000950607	0.00025
rs13642	Qualifications: College or University degree || id:ukb-b-16489	ukb-b-16489	T	A	-0.000524194	0.000989223	0.6
rs1391441	Qualifications: College or University degree || id:ukb-b-16489	ukb-b-16489	A	G	-0.00865285	0.00102297	2.70023e-17
rs140159717	Qualifications: College or University degree || id:ukb-b-16489	ukb-b-16489	T	C	0.0038485	0.00178199	0.0309999
rs1438945	Qualifications: College or University degree || id:ukb-b-16489	ukb-b-16489	A	T	0.000719352	0.00105709	0.5
rs1441264	Qualifications: College or University degree || id:ukb-b-16489	ukb-b-16489	A	G	-0.000463446	0.000989566	0.64
rs1451963	Qualifications: College or University degree || id:ukb-b-16489	ukb-b-16489	T	G	-0.00631178	0.00173272	0.000269998
rs1454687	Qualifications: College or University degree || id:ukb-b-16489	ukb-b-16489	G	C	0.00313701	0.000949906	0.000959997
rs1458156	Qualifications: College or University degree || id:ukb-b-16489	ukb-b-16489	T	C	0.00153769	0.000951587	0.11
rs145981104	Qualifications: College or University degree || id:ukb-b-16489	ukb-b-16489	G	A	-0.00645794	0.00194466	0.000899995
rs146569428	Qualifications: College or University degree || id:ukb-b-16489	ukb-b-16489	A	G	0.00330421	0.00119513	0.00569994
rs1471093	Qualifications: College or University degree || id:ukb-b-16489	ukb-b-16489	A	G	-0.0054023	0.00098153	3.69999e-08
rs1471740	Qualifications: College or University degree || id:ukb-b-16489	ukb-b-16489	C	T	-0.00213273	0.00108456	0.0490004
rs147568678	Qualifications: College or University degree || id:ukb-b-16489	ukb-b-16489	C	T	0.00139865	0.00112045	0.21
rs1477290	Qualifications: College or University degree || id:ukb-b-16489	ukb-b-16489	C	T	0.0112554	0.00139365	6.70039e-16
rs147730268	Qualifications: College or University degree || id:ukb-b-16489	ukb-b-16489	T	G	-0.00596303	0.001723	0.000539995
rs1503526	Qualifications: College or University degree || id:ukb-b-16489	ukb-b-16489	C	T	-0.00707049	0.000950565	1e-13
rs156201	Qualifications: College or University degree || id:ukb-b-16489	ukb-b-16489	C	G	2.25658e-05	0.00110111	0.98
rs156914	Qualifications: College or University degree || id:ukb-b-16489	ukb-b-16489	A	G	-0.00182476	0.000949853	0.0549997
rs1582931	Qualifications: College or University degree || id:ukb-b-16489	ukb-b-16489	A	G	-0.00394953	0.000959615	3.89996e-05
rs1608113	Qualifications: College or University degree || id:ukb-b-16489	ukb-b-16489	T	A	0.00117035	0.000986858	0.24
rs1609010	Qualifications: College or University degree || id:ukb-b-16489	ukb-b-16489	G	A	-0.000613569	0.000959592	0.52
rs165579	Qualifications: College or University degree || id:ukb-b-16489	ukb-b-16489	T	C	0.00642556	0.00098344	6.4003e-11
rs16916303	Qualifications: College or University degree || id:ukb-b-16489	ukb-b-16489	G	A	0.00167952	0.00148012	0.26
rs17056301	Qualifications: College or University degree || id:ukb-b-16489	ukb-b-16489	C	T	-0.000685149	0.00109154	0.53
rs17149254	Qualifications: College or University degree || id:ukb-b-16489	ukb-b-16489	C	T	-0.0013424	0.00122944	0.27
rs17289010	Qualifications: College or University degree || id:ukb-b-16489	ukb-b-16489	G	A	0.00485789	0.00101207	1.6e-06
rs17399739	Qualifications: College or University degree || id:ukb-b-16489	ukb-b-16489	G	A	-0.000919	0.00187983	0.62
rs17446299	Qualifications: College or University degree || id:ukb-b-16489	ukb-b-16489	G	C	0.000369833	0.00128077	0.77
rs17504871	Qualifications: College or University degree || id:ukb-b-16489	ukb-b-16489	A	G	-0.00715377	0.000959255	8.80035e-14
rs17544384	Qualifications: College or University degree || id:ukb-b-16489	ukb-b-16489	C	T	-0.00225061	0.00116214	0.0530005
rs17563464	Qualifications: College or University degree || id:ukb-b-16489	ukb-b-16489	A	C	-0.00762786	0.00115869	4.60045e-11
rs17668356	Qualifications: College or University degree || id:ukb-b-16489	ukb-b-16489	G	C	0.00171109	0.00134407	0.2
rs17770336	Qualifications: College or University degree || id:ukb-b-16489	ukb-b-16489	T	C	0.00147257	0.00101498	0.15
rs1778830	Qualifications: College or University degree || id:ukb-b-16489	ukb-b-16489	A	G	-0.00174118	0.000989665	0.0790005
rs1788808	Qualifications: College or University degree || id:ukb-b-16489	ukb-b-16489	G	A	0.0053906	0.000952678	1.5e-08
rs1793636	Qualifications: College or University degree || id:ukb-b-16489	ukb-b-16489	C	G	-0.00101804	0.00102946	0.32
rs1805123	Qualifications: College or University degree || id:ukb-b-16489	ukb-b-16489	G	T	0.00231429	0.00110398	0.0359998
rs1834144	Qualifications: College or University degree || id:ukb-b-16489	ukb-b-16489	A	C	-0.000865871	0.000986347	0.38
rs1860750	Qualifications: College or University degree || id:ukb-b-16489	ukb-b-16489	A	T	-0.00247448	0.000952569	0.00940005
rs1861410	Qualifications: College or University degree || id:ukb-b-16489	ukb-b-16489	T	C	0.00320705	0.00095756	0.000809991
rs1876765	Qualifications: College or University degree || id:ukb-b-16489	ukb-b-16489	G	A	0.00777944	0.00104142	8.00018e-14
rs1884897	Qualifications: College or University degree || id:ukb-b-16489	ukb-b-16489	G	A	0.000137002	0.000987896	0.89
rs1913145	Qualifications: College or University degree || id:ukb-b-16489	ukb-b-16489	C	G	-0.00651617	0.000958195	1e-11
rs1919243	Qualifications: College or University degree || id:ukb-b-16489	ukb-b-16489	C	T	-0.00274001	0.000962529	0.00439997
rs1967772	Qualifications: College or University degree || id:ukb-b-16489	ukb-b-16489	A	G	0.00181899	0.00105937	0.0860003
rs1968526	Qualifications: College or University degree || id:ukb-b-16489	ukb-b-16489	T	A	-0.00626203	0.000996971	3.40001e-10
rs2035936	Qualifications: College or University degree || id:ukb-b-16489	ukb-b-16489	T	G	-0.00563711	0.00209695	0.00719996
rs2102278	Qualifications: College or University degree || id:ukb-b-16489	ukb-b-16489	G	A	-0.000844469	0.00101717	0.41
rs2133561	Qualifications: College or University degree || id:ukb-b-16489	ukb-b-16489	T	A	0.000210067	0.000984582	0.83
rs213518	Qualifications: College or University degree || id:ukb-b-16489	ukb-b-16489	C	T	0.000952679	0.00134817	0.48
rs2153740	Qualifications: College or University degree || id:ukb-b-16489	ukb-b-16489	G	A	0.00342283	0.000957637	0.000350002
rs2154402	Qualifications: College or University degree || id:ukb-b-16489	ukb-b-16489	C	T	0.0105549	0.00144302	2.60016e-13
rs215634	Qualifications: College or University degree || id:ukb-b-16489	ukb-b-16489	G	A	0.00568614	0.000977817	6.1e-09
rs217672	Qualifications: College or University degree || id:ukb-b-16489	ukb-b-16489	C	A	-0.00424708	0.00107187	7.39997e-05
rs2192158	Qualifications: College or University degree || id:ukb-b-16489	ukb-b-16489	G	A	0.00167253	0.000954178	0.08
rs2216931	Qualifications: College or University degree || id:ukb-b-16489	ukb-b-16489	A	C	-0.00200861	0.00100412	0.0449997
rs2234458	Qualifications: College or University degree || id:ukb-b-16489	ukb-b-16489	T	C	0.00399561	0.000988677	5.30005e-05
rs2248551	Qualifications: College or University degree || id:ukb-b-16489	ukb-b-16489	A	G	0.00137317	0.00128176	0.28
rs2253310	Qualifications: College or University degree || id:ukb-b-16489	ukb-b-16489	G	C	0.00558122	0.00098165	1.29999e-08
rs2271189	Qualifications: College or University degree || id:ukb-b-16489	ukb-b-16489	A	G	0.0038111	0.000970622	8.60003e-05
rs2289379	Qualifications: College or University degree || id:ukb-b-16489	ukb-b-16489	T	C	0.00596047	0.000975338	9.90011e-10
rs2307111	Qualifications: College or University degree || id:ukb-b-16489	ukb-b-16489	C	T	0.0013375	0.00097241	0.17
rs2309812	Qualifications: College or University degree || id:ukb-b-16489	ukb-b-16489	T	C	0.0102917	0.00097858	7.19946e-26
rs2342892	Qualifications: College or University degree || id:ukb-b-16489	ukb-b-16489	G	T	0.000562621	0.000951144	0.55
rs2383377	Qualifications: College or University degree || id:ukb-b-16489	ukb-b-16489	A	G	-0.00125212	0.00141095	0.37
rs2388334	Qualifications: College or University degree || id:ukb-b-16489	ukb-b-16489	G	A	0.0136926	0.000952597	7.50067e-47
rs2396625	Qualifications: College or University degree || id:ukb-b-16489	ukb-b-16489	A	T	0.00226028	0.000967762	0.02
rs2398861	Qualifications: College or University degree || id:ukb-b-16489	ukb-b-16489	G	A	-0.00462974	0.00108992	2.19999e-05
rs2425816	Qualifications: College or University degree || id:ukb-b-16489	ukb-b-16489	A	G	-0.00253372	0.000966162	0.00870001
rs2433733	Qualifications: College or University degree || id:ukb-b-16489	ukb-b-16489	A	G	0.00289255	0.0010154	0.00439997
rs2439823	Qualifications: College or University degree || id:ukb-b-16489	ukb-b-16489	G	A	-0.00304148	0.000957435	0.0015
rs2482356	Qualifications: College or University degree || id:ukb-b-16489	ukb-b-16489	C	T	0.00177726	0.00095905	0.064
rs2512892	Qualifications: College or University degree || id:ukb-b-16489	ukb-b-16489	C	T	-0.00327873	0.000960855	0.00064
rs252761	Qualifications: College or University degree || id:ukb-b-16489	ukb-b-16489	T	G	0.00126991	0.000970245	0.19
rs2568958	Qualifications: College or University degree || id:ukb-b-16489	ukb-b-16489	A	G	0.00887698	0.000968686	5.00035e-20
rs2569993	Qualifications: College or University degree || id:ukb-b-16489	ukb-b-16489	C	T	-0.00142264	0.00102102	0.16
rs2606228	Qualifications: College or University degree || id:ukb-b-16489	ukb-b-16489	C	A	0.0034405	0.00100269	0.000599998
rs2616143	Qualifications: College or University degree || id:ukb-b-16489	ukb-b-16489	A	G	0.00137635	0.00102165	0.18
rs2618039	Qualifications: College or University degree || id:ukb-b-16489	ukb-b-16489	T	A	-0.00389605	0.000978003	6.80002e-05
rs2678204	Qualifications: College or University degree || id:ukb-b-16489	ukb-b-16489	G	T	-0.00603995	0.00100205	1.7e-09
rs2725371	Qualifications: College or University degree || id:ukb-b-16489	ukb-b-16489	G	A	0.00590814	0.00103743	1.2e-08
rs2727565	Qualifications: College or University degree || id:ukb-b-16489	ukb-b-16489	A	C	-0.00669273	0.001088	7.69999e-10
rs28350	Qualifications: College or University degree || id:ukb-b-16489	ukb-b-16489	G	A	-0.000629744	0.00124237	0.61
rs28366156	Qualifications: College or University degree || id:ukb-b-16489	ukb-b-16489	C	T	0.00123903	0.0014095	0.38
rs2837996	Qualifications: College or University degree || id:ukb-b-16489	ukb-b-16489	C	T	-0.00494397	0.000997954	7.29995e-07
rs28404639	Qualifications: College or University degree || id:ukb-b-16489	ukb-b-16489	T	C	-0.00332514	0.000988278	0.000769999
rs28489620	Qualifications: College or University degree || id:ukb-b-16489	ukb-b-16489	A	G	0.00209219	0.00105641	0.0479999
rs28568418	Qualifications: College or University degree || id:ukb-b-16489	ukb-b-16489	A	G	-0.00145253	0.00154162	0.35
rs2861685	Qualifications: College or University degree || id:ukb-b-16489	ukb-b-16489	C	T	-0.000792408	0.00096172	0.41
rs2870111	Qualifications: College or University degree || id:ukb-b-16489	ukb-b-16489	T	C	0.000841754	0.000970373	0.39
rs2875762	Qualifications: College or University degree || id:ukb-b-16489	ukb-b-16489	C	G	-0.00181663	0.00111203	0.1
rs2899644	Qualifications: College or University degree || id:ukb-b-16489	ukb-b-16489	T	C	-0.00132397	0.00113439	0.24
rs2920503	Qualifications: College or University degree || id:ukb-b-16489	ukb-b-16489	T	C	0.00181631	0.00105704	0.0860003
rs2923431	Qualifications: College or University degree || id:ukb-b-16489	ukb-b-16489	C	G	0.00574848	0.000986475	5.60003e-09
rs2962334	Qualifications: College or University degree || id:ukb-b-16489	ukb-b-16489	T	G	0.000422673	0.00338269	0.9
rs2971970	Qualifications: College or University degree || id:ukb-b-16489	ukb-b-16489	G	T	0.00883463	0.00115233	1.80011e-14
rs301800	Qualifications: College or University degree || id:ukb-b-16489	ukb-b-16489	C	T	-0.00738309	0.00124612	3.09999e-09
rs3021146	Qualifications: College or University degree || id:ukb-b-16489	ukb-b-16489	G	A	0.00826837	0.00101263	3.19963e-16
rs3108497	Qualifications: College or University degree || id:ukb-b-16489	ukb-b-16489	T	C	-0.00617517	0.00111926	3.40001e-08
rs317656	Qualifications: College or University degree || id:ukb-b-16489	ukb-b-16489	A	T	0.000572579	0.00106392	0.59
rs3213943	Qualifications: College or University degree || id:ukb-b-16489	ukb-b-16489	A	C	0.00436191	0.00138747	0.0017
rs32421	Qualifications: College or University degree || id:ukb-b-16489	ukb-b-16489	T	A	-0.000780448	0.00114316	0.49
rs329118	Qualifications: College or University degree || id:ukb-b-16489	ukb-b-16489	T	C	0.00553546	0.000963319	9.09997e-09
rs329651	Qualifications: College or University degree || id:ukb-b-16489	ukb-b-16489	T	G	-0.000945194	0.0012033	0.43
rs34045288	Qualifications: College or University degree || id:ukb-b-16489	ukb-b-16489	T	C	-0.00367455	0.00100716	0.000259998
rs34234296	Qualifications: College or University degree || id:ukb-b-16489	ukb-b-16489	A	G	0.000316238	0.000982216	0.75
rs34481751	Qualifications: College or University degree || id:ukb-b-16489	ukb-b-16489	A	C	0.00368106	0.00129894	0.00460002
rs34517439	Qualifications: College or University degree || id:ukb-b-16489	ukb-b-16489	A	C	-0.00646361	0.00146788	1.09999e-05
rs34696181	Qualifications: College or University degree || id:ukb-b-16489	ukb-b-16489	C	T	-0.00123547	0.000953066	0.19
rs347551	Qualifications: College or University degree || id:ukb-b-16489	ukb-b-16489	G	C	-0.000672988	0.000966921	0.49
rs34809719	Qualifications: College or University degree || id:ukb-b-16489	ukb-b-16489	T	G	0.00887508	0.00122013	3.50026e-13
rs34811474	Qualifications: College or University degree || id:ukb-b-16489	ukb-b-16489	A	G	0.00787653	0.00112692	2.80027e-12
rs349071	Qualifications: College or University degree || id:ukb-b-16489	ukb-b-16489	A	G	0.00115055	0.000953304	0.23
rs35154326	Qualifications: College or University degree || id:ukb-b-16489	ukb-b-16489	G	A	0.00342886	0.00107506	0.00140001
rs35364449	Qualifications: College or University degree || id:ukb-b-16489	ukb-b-16489	T	C	-0.00266722	0.00152943	0.0810009
rs355777	Qualifications: College or University degree || id:ukb-b-16489	ukb-b-16489	C	G	-0.00110875	0.000968715	0.25
rs35697587	Qualifications: College or University degree || id:ukb-b-16489	ukb-b-16489	A	G	0.00098152	0.000951924	0.3
rs35697691	Qualifications: College or University degree || id:ukb-b-16489	ukb-b-16489	G	C	0.00312385	0.00169232	0.0649995
rs35809007	Qualifications: College or University degree || id:ukb-b-16489	ukb-b-16489	A	G	-0.000691229	0.000989948	0.49
rs35957544	Qualifications: College or University degree || id:ukb-b-16489	ukb-b-16489	T	G	0.00193284	0.000963635	0.0449997
rs36007635	Qualifications: College or University degree || id:ukb-b-16489	ukb-b-16489	A	G	0.00240323	0.00137934	0.0810009
rs36061954	Qualifications: College or University degree || id:ukb-b-16489	ukb-b-16489	T	C	-0.00187781	0.000970687	0.0530005
rs3747631	Qualifications: College or University degree || id:ukb-b-16489	ukb-b-16489	C	G	0.0100702	0.00116566	5.70033e-18
rs3751661	Qualifications: College or University degree || id:ukb-b-16489	ukb-b-16489	A	T	-0.00814202	0.000965331	3.29989e-17
rs3764625	Qualifications: College or University degree || id:ukb-b-16489	ukb-b-16489	G	T	-0.000491843	0.000968317	0.61
rs3784710	Qualifications: College or University degree || id:ukb-b-16489	ukb-b-16489	C	T	0.00121573	0.00113436	0.28
rs3800925	Qualifications: College or University degree || id:ukb-b-16489	ukb-b-16489	C	T	-0.00943033	0.00113849	1.20005e-16
rs3803286	Qualifications: College or University degree || id:ukb-b-16489	ukb-b-16489	G	A	0.00440331	0.00100823	1.29999e-05
rs3807566	Qualifications: College or University degree || id:ukb-b-16489	ukb-b-16489	T	G	-0.00133917	0.000959265	0.16
rs3814883	Qualifications: College or University degree || id:ukb-b-16489	ukb-b-16489	T	C	-0.00249599	0.000954647	0.0089
rs3843567	Qualifications: College or University degree || id:ukb-b-16489	ukb-b-16489	G	A	0.00872485	0.00110804	3.40017e-15
rs3845344	Qualifications: College or University degree || id:ukb-b-16489	ukb-b-16489	T	C	-0.000763555	0.000972151	0.43
rs385022	Qualifications: College or University degree || id:ukb-b-16489	ukb-b-16489	C	A	0.00534893	0.000953771	2e-08
rs3851998	Qualifications: College or University degree || id:ukb-b-16489	ukb-b-16489	G	C	0.0031088	0.00109176	0.00439997
rs3897102	Qualifications: College or University degree || id:ukb-b-16489	ukb-b-16489	T	C	-0.00270478	0.000974611	0.00549997
rs3901286	Qualifications: College or University degree || id:ukb-b-16489	ukb-b-16489	A	C	0.000926273	0.00132453	0.48
rs3935190	Qualifications: College or University degree || id:ukb-b-16489	ukb-b-16489	A	G	-0.00135339	0.000959567	0.16
rs3943093	Qualifications: College or University degree || id:ukb-b-16489	ukb-b-16489	T	C	-0.00863636	0.00101572	1.9002e-17
rs394608	Qualifications: College or University degree || id:ukb-b-16489	ukb-b-16489	C	T	-0.00314165	0.000957903	0.001
rs396755	Qualifications: College or University degree || id:ukb-b-16489	ukb-b-16489	G	C	0.00402613	0.000961573	2.80001e-05
rs40071	Qualifications: College or University degree || id:ukb-b-16489	ukb-b-16489	C	T	0.00164166	0.00124145	0.19
rs4017425	Qualifications: College or University degree || id:ukb-b-16489	ukb-b-16489	T	C	0.00162265	0.000952999	0.089
rs4055791	Qualifications: College or University degree || id:ukb-b-16489	ukb-b-16489	T	C	0.000820504	0.000965091	0.4
rs406388	Qualifications: College or University degree || id:ukb-b-16489	ukb-b-16489	G	C	-0.00231787	0.00124938	0.064
rs41279738	Qualifications: College or University degree || id:ukb-b-16489	ukb-b-16489	G	T	0.00235524	0.00299445	0.43
rs4148155	Qualifications: College or University degree || id:ukb-b-16489	ukb-b-16489	G	A	-0.00180165	0.00149498	0.23
rs4246176	Qualifications: College or University degree || id:ukb-b-16489	ukb-b-16489	G	C	0.00561355	0.00101915	3.59998e-08
rs4261944	Qualifications: College or University degree || id:ukb-b-16489	ukb-b-16489	G	T	0.000253315	0.000989686	0.8
rs4267103	Qualifications: College or University degree || id:ukb-b-16489	ukb-b-16489	C	T	-0.00213676	0.00122254	0.08
rs429343	Qualifications: College or University degree || id:ukb-b-16489	ukb-b-16489	G	A	0.000210232	0.000961576	0.83
rs429358	Qualifications: College or University degree || id:ukb-b-16489	ukb-b-16489	C	T	0.00339676	0.0013184	0.01
rs4307239	Qualifications: College or University degree || id:ukb-b-16489	ukb-b-16489	G	A	0.00025975	0.000955641	0.79
rs4339163	Qualifications: College or University degree || id:ukb-b-16489	ukb-b-16489	C	T	0.00733852	0.00094924	1.10002e-14
rs4419475	Qualifications: College or University degree || id:ukb-b-16489	ukb-b-16489	T	A	-0.00360871	0.000966823	0.000189998
rs4444317	Qualifications: College or University degree || id:ukb-b-16489	ukb-b-16489	G	A	0.00322022	0.00116335	0.00560003
rs4456769	Qualifications: College or University degree || id:ukb-b-16489	ukb-b-16489	T	C	-0.00186523	0.00100963	0.0649995
rs4477562	Qualifications: College or University degree || id:ukb-b-16489	ukb-b-16489	T	C	8.40916e-05	0.00143238	0.95
rs4482463	Qualifications: College or University degree || id:ukb-b-16489	ukb-b-16489	A	C	0.000506878	0.00178472	0.780001
rs4531435	Qualifications: College or University degree || id:ukb-b-16489	ukb-b-16489	G	A	0.00582253	0.000954158	1e-09
rs45486197	Qualifications: College or University degree || id:ukb-b-16489	ukb-b-16489	A	G	-0.00395165	0.00194005	0.0420001
rs4605363	Qualifications: College or University degree || id:ukb-b-16489	ukb-b-16489	C	A	-0.00691485	0.00100006	4.70002e-12
rs4648450	Qualifications: College or University degree || id:ukb-b-16489	ukb-b-16489	A	C	0.000584003	0.000956937	0.54
rs4672338	Qualifications: College or University degree || id:ukb-b-16489	ukb-b-16489	T	C	-0.00432082	0.00100462	1.7e-05
rs4700393	Qualifications: College or University degree || id:ukb-b-16489	ukb-b-16489	G	A	0.00963409	0.000951782	4.40048e-24
rs4731366	Qualifications: College or University degree || id:ukb-b-16489	ukb-b-16489	T	C	-0.00703033	0.00108499	9.20026e-11
rs4737188	Qualifications: College or University degree || id:ukb-b-16489	ukb-b-16489	T	A	0.00120789	0.000953134	0.21
rs4764949	Qualifications: College or University degree || id:ukb-b-16489	ukb-b-16489	G	A	-0.000736611	0.00101531	0.47
rs4790292	Qualifications: College or University degree || id:ukb-b-16489	ukb-b-16489	A	C	0.00466888	0.00132401	0.000420001
rs4820410	Qualifications: College or University degree || id:ukb-b-16489	ukb-b-16489	G	A	-0.00156219	0.00100134	0.12
rs4832298	Qualifications: College or University degree || id:ukb-b-16489	ukb-b-16489	T	C	0.000328349	0.00102192	0.75
rs4858940	Qualifications: College or University degree || id:ukb-b-16489	ukb-b-16489	C	T	-0.00120108	0.0014911	0.42
rs4876611	Qualifications: College or University degree || id:ukb-b-16489	ukb-b-16489	G	A	-0.000182997	0.00106008	0.86
rs4929923	Qualifications: College or University degree || id:ukb-b-16489	ukb-b-16489	C	T	-0.0020265	0.000992737	0.0409996
rs4968476	Qualifications: College or University degree || id:ukb-b-16489	ukb-b-16489	A	G	0.00755058	0.00132203	1.09999e-08
rs5011579	Qualifications: College or University degree || id:ukb-b-16489	ukb-b-16489	G	C	0.00131175	0.00105519	0.21
rs512121	Qualifications: College or University degree || id:ukb-b-16489	ukb-b-16489	C	T	0.0038912	0.00121205	0.00129999
rs529200	Qualifications: College or University degree || id:ukb-b-16489	ukb-b-16489	G	A	-0.00186618	0.000952132	0.05
rs531514	Qualifications: College or University degree || id:ukb-b-16489	ukb-b-16489	T	C	-0.0102424	0.000993328	6.29941e-25
rs539515	Qualifications: College or University degree || id:ukb-b-16489	ukb-b-16489	C	A	-0.00226531	0.00117605	0.0539995
rs55707359	Qualifications: College or University degree || id:ukb-b-16489	ukb-b-16489	G	T	-0.00119091	0.00391054	0.760001
rs55714539	Qualifications: College or University degree || id:ukb-b-16489	ukb-b-16489	C	A	-0.00578391	0.00100928	1e-08
rs55726687	Qualifications: College or University degree || id:ukb-b-16489	ukb-b-16489	A	G	0.00399873	0.00116644	0.00061
rs55769038	Qualifications: College or University degree || id:ukb-b-16489	ukb-b-16489	A	G	0.000838227	0.000967227	0.39
rs558887	Qualifications: College or University degree || id:ukb-b-16489	ukb-b-16489	G	A	0.00466419	0.00103338	6.4e-06
rs559231	Qualifications: College or University degree || id:ukb-b-16489	ukb-b-16489	T	G	0.000988996	0.00097829	0.31
rs56044892	Qualifications: College or University degree || id:ukb-b-16489	ukb-b-16489	T	C	-0.00896975	0.00119328	5.60015e-14
rs56094641	Qualifications: College or University degree || id:ukb-b-16489	ukb-b-16489	G	A	0.00211687	0.000968908	0.0290001
rs56133507	Qualifications: College or University degree || id:ukb-b-16489	ukb-b-16489	G	T	-0.0050946	0.00119088	1.89998e-05
rs56143236	Qualifications: College or University degree || id:ukb-b-16489	ukb-b-16489	T	C	-0.000546715	0.00109018	0.62
rs56161855	Qualifications: College or University degree || id:ukb-b-16489	ukb-b-16489	T	A	-0.00171538	0.00140197	0.22
rs56203622	Qualifications: College or University degree || id:ukb-b-16489	ukb-b-16489	C	T	-0.00433203	0.00134721	0.00129999
rs56335085	Qualifications: College or University degree || id:ukb-b-16489	ukb-b-16489	T	C	0.00587866	0.00106038	2.99999e-08
rs56352336	Qualifications: College or University degree || id:ukb-b-16489	ukb-b-16489	C	T	-0.000711601	0.00132179	0.59
rs56399737	Qualifications: College or University degree || id:ukb-b-16489	ukb-b-16489	T	C	0.00190823	0.000959594	0.0470002
rs56858768	Qualifications: College or University degree || id:ukb-b-16489	ukb-b-16489	A	G	-0.00353799	0.00104498	0.000710003
rs56893062	Qualifications: College or University degree || id:ukb-b-16489	ukb-b-16489	G	T	-0.00423778	0.00103527	4.30002e-05
rs56930105	Qualifications: College or University degree || id:ukb-b-16489	ukb-b-16489	T	C	-0.00230899	0.00137805	0.0940005
rs57636386	Qualifications: College or University degree || id:ukb-b-16489	ukb-b-16489	C	T	0.00171132	0.00172187	0.32
rs57985238	Qualifications: College or University degree || id:ukb-b-16489	ukb-b-16489	G	C	0.00635391	0.000973896	6.79986e-11
rs57989773	Qualifications: College or University degree || id:ukb-b-16489	ukb-b-16489	C	T	0.000317147	0.00113647	0.780001
rs58862095	Qualifications: College or University degree || id:ukb-b-16489	ukb-b-16489	T	C	0.00550323	0.000965079	1.2e-08
rs59068084	Qualifications: College or University degree || id:ukb-b-16489	ukb-b-16489	T	G	0.00179333	0.000966826	0.064
rs59086897	Qualifications: College or University degree || id:ukb-b-16489	ukb-b-16489	A	T	-0.000364411	0.000948474	0.7
rs59227842	Qualifications: College or University degree || id:ukb-b-16489	ukb-b-16489	G	A	-0.00285524	0.00103549	0.00580003
rs594024	Qualifications: College or University degree || id:ukb-b-16489	ukb-b-16489	C	T	-0.000232512	0.000957387	0.81
rs6023655	Qualifications: College or University degree || id:ukb-b-16489	ukb-b-16489	G	A	0.00130562	0.00112909	0.25
rs6028083	Qualifications: College or University degree || id:ukb-b-16489	ukb-b-16489	C	T	0.00776199	0.00098572	3.40017e-15
rs60764613	Qualifications: College or University degree || id:ukb-b-16489	ukb-b-16489	T	G	-0.00066318	0.00135875	0.630001
rs61740466	Qualifications: College or University degree || id:ukb-b-16489	ukb-b-16489	A	G	0.00128442	0.00111616	0.25
rs61813324	Qualifications: College or University degree || id:ukb-b-16489	ukb-b-16489	T	C	-0.00582914	0.00140597	3.40001e-05
rs61828641	Qualifications: College or University degree || id:ukb-b-16489	ukb-b-16489	A	G	0.000678569	0.00152069	0.66
rs61871615	Qualifications: College or University degree || id:ukb-b-16489	ukb-b-16489	T	C	-0.00326468	0.00172723	0.0589997
rs61903695	Qualifications: College or University degree || id:ukb-b-16489	ukb-b-16489	G	A	-0.00453565	0.00109225	3.29997e-05
rs61992671	Qualifications: College or University degree || id:ukb-b-16489	ukb-b-16489	G	A	-0.000851897	0.000994318	0.39
rs62007782	Qualifications: College or University degree || id:ukb-b-16489	ukb-b-16489	A	G	0.00591078	0.00107721	4.09996e-08
rs62020775	Qualifications: College or University degree || id:ukb-b-16489	ukb-b-16489	A	T	0.0017634	0.00137589	0.2
rs62072006	Qualifications: College or University degree || id:ukb-b-16489	ukb-b-16489	C	A	-0.00415758	0.00135703	0.00219999
rs62107261	Qualifications: College or University degree || id:ukb-b-16489	ukb-b-16489	C	T	0.000367205	0.00221832	0.87
rs62176243	Qualifications: College or University degree || id:ukb-b-16489	ukb-b-16489	T	A	0.00595028	0.00110198	6.69993e-08
rs62184480	Qualifications: College or University degree || id:ukb-b-16489	ukb-b-16489	T	C	-0.00869639	0.00105557	1.69981e-16
rs62241847	Qualifications: College or University degree || id:ukb-b-16489	ukb-b-16489	G	A	0.00195539	0.00102421	0.0560003
rs62246311	Qualifications: College or University degree || id:ukb-b-16489	ukb-b-16489	A	G	0.00170318	0.00156657	0.28
rs62379271	Qualifications: College or University degree || id:ukb-b-16489	ukb-b-16489	G	T	8.94606e-05	0.000964488	0.93
rs62407562	Qualifications: College or University degree || id:ukb-b-16489	ukb-b-16489	A	T	-0.000238966	0.0010698	0.82
rs6265	Qualifications: College or University degree || id:ukb-b-16489	ukb-b-16489	T	C	0.00495622	0.00121523	4.49997e-05
rs6444950	Qualifications: College or University degree || id:ukb-b-16489	ukb-b-16489	A	G	-0.00334519	0.0011165	0.00269998
rs6474820	Qualifications: College or University degree || id:ukb-b-16489	ukb-b-16489	C	T	-0.00853766	0.00127074	1.80011e-11
rs6539284	Qualifications: College or University degree || id:ukb-b-16489	ukb-b-16489	C	T	0.00530341	0.000961174	3.40001e-08
rs6545714	Qualifications: College or University degree || id:ukb-b-16489	ukb-b-16489	A	G	0.00301022	0.000970623	0.00189998
rs6560906	Qualifications: College or University degree || id:ukb-b-16489	ukb-b-16489	C	T	-0.000340804	0.00102938	0.74
rs6567160	Qualifications: College or University degree || id:ukb-b-16489	ukb-b-16489	C	T	0.00244685	0.00112569	0.0299999
rs6575340	Qualifications: College or University degree || id:ukb-b-16489	ukb-b-16489	A	G	-0.00370203	0.000990801	0.000189998
rs6597975	Qualifications: College or University degree || id:ukb-b-16489	ukb-b-16489	G	C	-0.00140389	0.000959515	0.14
rs66679256	Qualifications: College or University degree || id:ukb-b-16489	ukb-b-16489	T	C	-0.00268374	0.000956393	0.005
rs6682438	Qualifications: College or University degree || id:ukb-b-16489	ukb-b-16489	C	T	-6.72248e-05	0.00101103	0.95
rs6705567	Qualifications: College or University degree || id:ukb-b-16489	ukb-b-16489	C	T	0.000597021	0.000986437	0.55
rs6707827	Qualifications: College or University degree || id:ukb-b-16489	ukb-b-16489	G	A	-0.00497271	0.00104629	2e-06
rs6710091	Qualifications: College or University degree || id:ukb-b-16489	ukb-b-16489	G	C	0.00138636	0.000995023	0.16
rs6713781	Qualifications: College or University degree || id:ukb-b-16489	ukb-b-16489	C	G	0.000437541	0.000976494	0.649999
rs6744646	Qualifications: College or University degree || id:ukb-b-16489	ukb-b-16489	G	A	-0.00129737	0.00125782	0.3
rs6752979	Qualifications: College or University degree || id:ukb-b-16489	ukb-b-16489	A	G	-0.00348943	0.0010194	0.000619998
rs67609008	Qualifications: College or University degree || id:ukb-b-16489	ukb-b-16489	C	T	-0.0018967	0.00105878	0.0729995
rs6774533	Qualifications: College or University degree || id:ukb-b-16489	ukb-b-16489	T	C	0.00624016	0.00105948	3.89996e-09
rs6774894	Qualifications: College or University degree || id:ukb-b-16489	ukb-b-16489	A	T	-0.00411068	0.00098985	3.29997e-05
rs6831088	Qualifications: College or University degree || id:ukb-b-16489	ukb-b-16489	A	G	0.00193434	0.000990877	0.051
rs6843852	Qualifications: College or University degree || id:ukb-b-16489	ukb-b-16489	T	C	-0.000148631	0.000950331	0.88
rs6861021	Qualifications: College or University degree || id:ukb-b-16489	ukb-b-16489	C	T	0.0077336	0.00110506	2.60016e-12
rs6909685	Qualifications: College or University degree || id:ukb-b-16489	ukb-b-16489	T	C	0.00280688	0.00101658	0.00580003
rs6922607	Qualifications: College or University degree || id:ukb-b-16489	ukb-b-16489	G	A	-0.00049679	0.00120965	0.68
rs6962980	Qualifications: College or University degree || id:ukb-b-16489	ukb-b-16489	C	A	0.0012292	0.00095544	0.2
rs698147	Qualifications: College or University degree || id:ukb-b-16489	ukb-b-16489	G	A	0.00100271	0.000954615	0.29
rs7024334	Qualifications: College or University degree || id:ukb-b-16489	ukb-b-16489	G	T	0.00140912	0.00114549	0.22
rs7032484	Qualifications: College or University degree || id:ukb-b-16489	ukb-b-16489	A	G	0.00775028	0.000955485	5.00035e-16
rs7034554	Qualifications: College or University degree || id:ukb-b-16489	ukb-b-16489	G	A	-0.00107175	0.000981828	0.28
rs7038943	Qualifications: College or University degree || id:ukb-b-16489	ukb-b-16489	C	T	0.00284357	0.00100306	0.00460002
rs705158	Qualifications: College or University degree || id:ukb-b-16489	ukb-b-16489	A	T	0.00082108	0.001108	0.46
rs7070670	Qualifications: College or University degree || id:ukb-b-16489	ukb-b-16489	T	C	0.00323549	0.00101888	0.0015
rs7124681	Qualifications: College or University degree || id:ukb-b-16489	ukb-b-16489	A	C	-0.00032264	0.000964929	0.74
rs7132908	Qualifications: College or University degree || id:ukb-b-16489	ukb-b-16489	A	G	0.000205734	0.000977763	0.83
rs71495038	Qualifications: College or University degree || id:ukb-b-16489	ukb-b-16489	A	G	-0.0035955	0.00178328	0.0439997
rs7201895	Qualifications: College or University degree || id:ukb-b-16489	ukb-b-16489	A	G	0.00133938	0.0010007	0.18
rs7206608	Qualifications: College or University degree || id:ukb-b-16489	ukb-b-16489	G	C	-0.00337652	0.00101899	0.000920005
rs7218014	Qualifications: College or University degree || id:ukb-b-16489	ukb-b-16489	C	T	-0.00229535	0.00119777	0.0549997
rs723672	Qualifications: College or University degree || id:ukb-b-16489	ukb-b-16489	T	C	0.000426981	0.000965026	0.66
rs7250833	Qualifications: College or University degree || id:ukb-b-16489	ukb-b-16489	T	C	7.08266e-05	0.00105128	0.95
rs7259070	Qualifications: College or University degree || id:ukb-b-16489	ukb-b-16489	C	T	0.00168163	0.000978411	0.0860003
rs72634826	Qualifications: College or University degree || id:ukb-b-16489	ukb-b-16489	A	G	0.00435369	0.00109749	7.29995e-05
rs72649373	Qualifications: College or University degree || id:ukb-b-16489	ukb-b-16489	C	T	-0.00482617	0.00138526	0.000490004
rs72673947	Qualifications: College or University degree || id:ukb-b-16489	ukb-b-16489	G	A	-0.00309087	0.0015453	0.0449997
rs72748120	Qualifications: College or University degree || id:ukb-b-16489	ukb-b-16489	A	T	-0.00769891	0.00130443	3.59998e-09
rs72829857	Qualifications: College or University degree || id:ukb-b-16489	ukb-b-16489	G	A	0.00944884	0.00112365	4.10015e-17
rs72892910	Qualifications: College or University degree || id:ukb-b-16489	ukb-b-16489	T	G	-0.000313745	0.0012605	0.8
rs72976986	Qualifications: College or University degree || id:ukb-b-16489	ukb-b-16489	A	G	0.00184362	0.0012239	0.13
rs73026725	Qualifications: College or University degree || id:ukb-b-16489	ukb-b-16489	A	C	-0.00123326	0.00132133	0.35
rs73052033	Qualifications: College or University degree || id:ukb-b-16489	ukb-b-16489	C	T	-0.00419338	0.00122519	0.000619998
rs7306534	Qualifications: College or University degree || id:ukb-b-16489	ukb-b-16489	A	G	0.000818322	0.000987702	0.41
rs73124396	Qualifications: College or University degree || id:ukb-b-16489	ukb-b-16489	C	T	0.00226796	0.00117996	0.0549997
rs73142879	Qualifications: College or University degree || id:ukb-b-16489	ukb-b-16489	T	C	0.00238909	0.00121214	0.0490004
rs73193736	Qualifications: College or University degree || id:ukb-b-16489	ukb-b-16489	G	A	0.00175193	0.00111534	0.12
rs73213484	Qualifications: College or University degree || id:ukb-b-16489	ukb-b-16489	T	A	0.00227817	0.00136494	0.0949992
rs7331420	Qualifications: College or University degree || id:ukb-b-16489	ukb-b-16489	A	G	0.00521795	0.00105776	8.09991e-07
rs7357754	Qualifications: College or University degree || id:ukb-b-16489	ukb-b-16489	G	A	-0.00551205	0.000953509	7.39997e-09
rs73601548	Qualifications: College or University degree || id:ukb-b-16489	ukb-b-16489	T	C	0.00161895	0.00149835	0.28
rs73985439	Qualifications: College or University degree || id:ukb-b-16489	ukb-b-16489	C	A	-0.0048216	0.00103046	2.90001e-06
rs7442885	Qualifications: College or University degree || id:ukb-b-16489	ukb-b-16489	G	C	0.00594693	0.00116018	2.99999e-07
rs745249	Qualifications: College or University degree || id:ukb-b-16489	ukb-b-16489	T	C	-0.00193473	0.00105796	0.0669993
rs74750282	Qualifications: College or University degree || id:ukb-b-16489	ukb-b-16489	C	T	-0.00219247	0.0016946	0.2
rs7498665	Qualifications: College or University degree || id:ukb-b-16489	ukb-b-16489	G	A	-0.0082358	0.00097182	2.39994e-17
rs7519259	Qualifications: College or University degree || id:ukb-b-16489	ukb-b-16489	A	G	-0.00227618	0.000954965	0.017
rs754635	Qualifications: College or University degree || id:ukb-b-16489	ukb-b-16489	G	C	0.00128684	0.00149612	0.39
rs7568228	Qualifications: College or University degree || id:ukb-b-16489	ukb-b-16489	C	G	0.0028665	0.000949801	0.0025
rs7571496	Qualifications: College or University degree || id:ukb-b-16489	ukb-b-16489	G	A	0.00320367	0.0010852	0.0032
rs76183894	Qualifications: College or University degree || id:ukb-b-16489	ukb-b-16489	C	T	-0.000953321	0.00175327	0.59
rs7619139	Qualifications: College or University degree || id:ukb-b-16489	ukb-b-16489	A	T	-0.00103044	0.00096755	0.29
rs7624274	Qualifications: College or University degree || id:ukb-b-16489	ukb-b-16489	A	T	0.00817601	0.000960681	1.69981e-17
rs76702514	Qualifications: College or University degree || id:ukb-b-16489	ukb-b-16489	G	C	0.000356786	0.001171	0.760001
rs7680637	Qualifications: College or University degree || id:ukb-b-16489	ukb-b-16489	T	C	-0.00584035	0.000996879	4.70002e-09
rs7683836	Qualifications: College or University degree || id:ukb-b-16489	ukb-b-16489	A	G	0.000468627	0.000958929	0.630001
rs7704382	Qualifications: College or University degree || id:ukb-b-16489	ukb-b-16489	G	C	-0.00215932	0.000959968	0.0239999
rs7708584	Qualifications: College or University degree || id:ukb-b-16489	ukb-b-16489	G	A	0.000239797	0.000959269	0.8
rs7757476	Qualifications: College or University degree || id:ukb-b-16489	ukb-b-16489	A	G	0.00952257	0.00123852	1.50003e-14
rs7761673	Qualifications: College or University degree || id:ukb-b-16489	ukb-b-16489	A	T	-0.00158658	0.00114959	0.17
rs7762794	Qualifications: College or University degree || id:ukb-b-16489	ukb-b-16489	G	A	-0.00301219	0.00105149	0.00420001
rs7774	Qualifications: College or University degree || id:ukb-b-16489	ukb-b-16489	A	C	-0.000696025	0.00103379	0.5
rs7776021	Qualifications: College or University degree || id:ukb-b-16489	ukb-b-16489	A	G	-0.001779	0.00104973	0.0899995
rs7802342	Qualifications: College or University degree || id:ukb-b-16489	ukb-b-16489	G	T	0.000586163	0.00104841	0.58
rs7805441	Qualifications: College or University degree || id:ukb-b-16489	ukb-b-16489	T	C	-0.00180451	0.000955788	0.0589997
rs78086698	Qualifications: College or University degree || id:ukb-b-16489	ukb-b-16489	C	T	-0.00854092	0.00244123	0.000470002
rs78605811	Qualifications: College or University degree || id:ukb-b-16489	ukb-b-16489	C	A	0.00542532	0.0021401	0.0109999
rs7893571	Qualifications: College or University degree || id:ukb-b-16489	ukb-b-16489	T	G	-0.000299937	0.00101021	0.77
rs7902	Qualifications: College or University degree || id:ukb-b-16489	ukb-b-16489	G	A	0.0081185	0.000955435	1.9002e-17
rs7920624	Qualifications: College or University degree || id:ukb-b-16489	ukb-b-16489	T	A	-0.00676352	0.000957331	1.59993e-12
rs7921305	Qualifications: College or University degree || id:ukb-b-16489	ukb-b-16489	A	G	0.00913613	0.00109444	7.00003e-17
rs7924036	Qualifications: College or University degree || id:ukb-b-16489	ukb-b-16489	T	G	0.00614218	0.000951048	1.09999e-10
rs7925100	Qualifications: College or University degree || id:ukb-b-16489	ukb-b-16489	A	G	-0.00300401	0.000972491	0.002
rs7944782	Qualifications: College or University degree || id:ukb-b-16489	ukb-b-16489	G	T	-0.00263027	0.000955793	0.00589997
rs7945921	Qualifications: College or University degree || id:ukb-b-16489	ukb-b-16489	A	C	0.00603937	0.00102084	3.29997e-09
rs7947143	Qualifications: College or University degree || id:ukb-b-16489	ukb-b-16489	A	G	-0.00660345	0.00128664	2.90001e-07
rs7966054	Qualifications: College or University degree || id:ukb-b-16489	ukb-b-16489	C	T	-0.00586399	0.000958048	9.29994e-10
rs79780963	Qualifications: College or University degree || id:ukb-b-16489	ukb-b-16489	T	C	-0.000443483	0.00177671	0.8
rs7996639	Qualifications: College or University degree || id:ukb-b-16489	ukb-b-16489	A	G	-0.000425938	0.00096252	0.66
rs80135274	Qualifications: College or University degree || id:ukb-b-16489	ukb-b-16489	T	A	-0.000141657	0.00186508	0.94
rs8015400	Qualifications: College or University degree || id:ukb-b-16489	ukb-b-16489	A	C	-0.000479444	0.00101744	0.64
rs8020365	Qualifications: College or University degree || id:ukb-b-16489	ukb-b-16489	A	T	-0.000772546	0.00115107	0.5
rs8022374	Qualifications: College or University degree || id:ukb-b-16489	ukb-b-16489	G	A	-0.00972819	0.00121764	1.39991e-15
rs8025516	Qualifications: College or University degree || id:ukb-b-16489	ukb-b-16489	G	T	0.00333357	0.000997376	0.000830004
rs8076669	Qualifications: College or University degree || id:ukb-b-16489	ukb-b-16489	C	T	0.00158021	0.000959233	0.0990011
rs8089514	Qualifications: College or University degree || id:ukb-b-16489	ukb-b-16489	A	T	-0.00210005	0.000997646	0.0350002
rs8112818	Qualifications: College or University degree || id:ukb-b-16489	ukb-b-16489	G	A	0.00228559	0.000973973	0.0189998
rs8132491	Qualifications: College or University degree || id:ukb-b-16489	ukb-b-16489	A	G	6.67454e-05	0.00105299	0.95
rs815163	Qualifications: College or University degree || id:ukb-b-16489	ukb-b-16489	C	T	0.000318936	0.00095594	0.74
rs852042	Qualifications: College or University degree || id:ukb-b-16489	ukb-b-16489	G	A	-0.000756802	0.0011111	0.5
rs862320	Qualifications: College or University degree || id:ukb-b-16489	ukb-b-16489	T	C	-0.000439634	0.000968511	0.649999
rs879620	Qualifications: College or University degree || id:ukb-b-16489	ukb-b-16489	T	C	-0.000804652	0.000979591	0.41
rs909892	Qualifications: College or University degree || id:ukb-b-16489	ukb-b-16489	A	G	0.00612576	0.00139897	1.2e-05
rs9294260	Qualifications: College or University degree || id:ukb-b-16489	ukb-b-16489	A	G	-0.00290372	0.000956247	0.00239999
rs9349235	Qualifications: College or University degree || id:ukb-b-16489	ukb-b-16489	T	C	-0.00021483	0.000966439	0.82
rs935166	Qualifications: College or University degree || id:ukb-b-16489	ukb-b-16489	A	G	0.00392263	0.000949808	3.59998e-05
rs9388446	Qualifications: College or University degree || id:ukb-b-16489	ukb-b-16489	A	T	0.00274993	0.000951958	0.00389996
rs9478496	Qualifications: College or University degree || id:ukb-b-16489	ukb-b-16489	C	T	0.000318299	0.00128659	0.8
rs9515446	Qualifications: College or University degree || id:ukb-b-16489	ukb-b-16489	G	A	-0.00390883	0.000956895	4.39997e-05
rs9522180	Qualifications: College or University degree || id:ukb-b-16489	ukb-b-16489	T	C	0.00105023	0.000958053	0.27
rs9557427	Qualifications: College or University degree || id:ukb-b-16489	ukb-b-16489	T	C	-0.00699326	0.00104003	1.80011e-11
rs9571687	Qualifications: College or University degree || id:ukb-b-16489	ukb-b-16489	A	C	0.000566708	0.00101398	0.58
rs961498	Qualifications: College or University degree || id:ukb-b-16489	ukb-b-16489	C	G	-0.00181732	0.000958405	0.0580003
rs9616812	Qualifications: College or University degree || id:ukb-b-16489	ukb-b-16489	T	C	0.00587398	0.000953464	7.19996e-10
rs9640052	Qualifications: College or University degree || id:ukb-b-16489	ukb-b-16489	C	T	-0.00806301	0.00138263	5.49997e-09
rs9673839	Qualifications: College or University degree || id:ukb-b-16489	ukb-b-16489	G	A	-0.00230448	0.000956341	0.016
rs9830592	Qualifications: College or University degree || id:ukb-b-16489	ukb-b-16489	A	C	-0.0013424	0.000963301	0.16
rs9839081	Qualifications: College or University degree || id:ukb-b-16489	ukb-b-16489	A	G	0.00174678	0.00102988	0.0899995
rs9843653	Qualifications: College or University degree || id:ukb-b-16489	ukb-b-16489	C	T	-0.0128378	0.000950469	1.39991e-41
rs9876664	Qualifications: College or University degree || id:ukb-b-16489	ukb-b-16489	T	G	0.00940379	0.000982403	1e-21
rs9888533	Qualifications: College or University degree || id:ukb-b-16489	ukb-b-16489	T	C	-0.000407576	0.000970037	0.67
rs9926784	Qualifications: College or University degree || id:ukb-b-16489	ukb-b-16489	C	T	-0.00145144	0.00122534	0.24
rs9951619	Qualifications: College or University degree || id:ukb-b-16489	ukb-b-16489	G	T	0.00292222	0.00113306	0.00990011
rs9964724	Qualifications: College or University degree || id:ukb-b-16489	ukb-b-16489	T	C	0.0116114	0.00102288	7.29962e-30
rs10063055	Body mass index (BMI) || id:ukb-b-19953	ukb-b-19953	T	C	0.0136775	0.00226991	1.7e-09
rs1008078	Body mass index (BMI) || id:ukb-b-19953	ukb-b-19953	T	C	0.0118513	0.00202139	4.49997e-09
rs10088132	Body mass index (BMI) || id:ukb-b-19953	ukb-b-19953	T	C	0.00985371	0.00199631	8e-07
rs10129035	Body mass index (BMI) || id:ukb-b-19953	ukb-b-19953	C	T	0.00674141	0.00202176	0.000850002
rs10160769	Body mass index (BMI) || id:ukb-b-19953	ukb-b-19953	C	G	-0.0155862	0.00242199	1.2e-10
rs10169594	Body mass index (BMI) || id:ukb-b-19953	ukb-b-19953	C	T	0.0121875	0.00205506	2.99999e-09
rs10180461	Body mass index (BMI) || id:ukb-b-19953	ukb-b-19953	C	T	-0.00294949	0.00202439	0.15
rs10182416	Body mass index (BMI) || id:ukb-b-19953	ukb-b-19953	G	A	0.0130378	0.00197134	3.69999e-11
rs10205057	Body mass index (BMI) || id:ukb-b-19953	ukb-b-19953	T	C	-0.0023603	0.00198484	0.23
rs10227949	Body mass index (BMI) || id:ukb-b-19953	ukb-b-19953	T	C	0.00403978	0.00232101	0.0819993
rs10423928	Body mass index (BMI) || id:ukb-b-19953	ukb-b-19953	A	T	-0.0340136	0.00249869	3.40017e-42
rs10510025	Body mass index (BMI) || id:ukb-b-19953	ukb-b-19953	T	C	0.0175643	0.00229886	2.19989e-14
rs10518019	Body mass index (BMI) || id:ukb-b-19953	ukb-b-19953	G	A	-0.0016771	0.00197265	0.4
rs1064213	Body mass index (BMI) || id:ukb-b-19953	ukb-b-19953	A	G	0.0149301	0.00197196	3.69999e-14
rs10742752	Body mass index (BMI) || id:ukb-b-19953	ukb-b-19953	C	T	0.0117979	0.00202961	6.1e-09
rs10780248	Body mass index (BMI) || id:ukb-b-19953	ukb-b-19953	A	G	-0.0121232	0.00199415	1.2e-09
rs10799778	Body mass index (BMI) || id:ukb-b-19953	ukb-b-19953	G	T	-0.0182237	0.00264876	6.00067e-12
rs10809621	Body mass index (BMI) || id:ukb-b-19953	ukb-b-19953	G	C	-0.0125305	0.00207043	1.40001e-09
rs10824211	Body mass index (BMI) || id:ukb-b-19953	ukb-b-19953	T	C	0.0207688	0.00286631	4.30031e-13
rs10887578	Body mass index (BMI) || id:ukb-b-19953	ukb-b-19953	C	G	0.0133212	0.00198909	2.09991e-11
rs10931821	Body mass index (BMI) || id:ukb-b-19953	ukb-b-19953	T	A	-0.000975467	0.0019806	0.62
rs10940921	Body mass index (BMI) || id:ukb-b-19953	ukb-b-19953	G	T	0.000124091	0.00201181	0.95
rs10946808	Body mass index (BMI) || id:ukb-b-19953	ukb-b-19953	G	A	-0.0135269	0.00221428	1e-09
rs10989067	Body mass index (BMI) || id:ukb-b-19953	ukb-b-19953	A	G	0.0169514	0.00212349	1.39991e-15
rs11001963	Body mass index (BMI) || id:ukb-b-19953	ukb-b-19953	T	C	0.0116794	0.00201921	7.29995e-09
rs11009685	Body mass index (BMI) || id:ukb-b-19953	ukb-b-19953	T	C	-0.0130834	0.00230766	1.40001e-08
rs11012732	Body mass index (BMI) || id:ukb-b-19953	ukb-b-19953	G	A	0.0216425	0.00210126	7.10068e-25
rs11056449	Body mass index (BMI) || id:ukb-b-19953	ukb-b-19953	T	C	0.00863889	0.00219202	8.09991e-05
rs11079849	Body mass index (BMI) || id:ukb-b-19953	ukb-b-19953	T	C	-0.020093	0.00211163	1.80011e-21
rs11099020	Body mass index (BMI) || id:ukb-b-19953	ukb-b-19953	T	C	-0.0142038	0.00206202	5.60015e-12
rs11122450	Body mass index (BMI) || id:ukb-b-19953	ukb-b-19953	G	T	-0.0116316	0.00202425	9.09997e-09
rs11134679	Body mass index (BMI) || id:ukb-b-19953	ukb-b-19953	G	A	0.0182459	0.00213286	1.20005e-17
rs11150745	Body mass index (BMI) || id:ukb-b-19953	ukb-b-19953	G	A	-0.0211611	0.00212961	2.90001e-23
rs11155821	Body mass index (BMI) || id:ukb-b-19953	ukb-b-19953	C	T	-0.00266143	0.00205338	0.19
rs11165643	Body mass index (BMI) || id:ukb-b-19953	ukb-b-19953	T	C	0.0193319	0.00200337	4.90004e-22
rs11210887	Body mass index (BMI) || id:ukb-b-19953	ukb-b-19953	A	G	-0.00184456	0.00214748	0.39
rs11218510	Body mass index (BMI) || id:ukb-b-19953	ukb-b-19953	A	G	-0.0144616	0.00202121	8.4004e-13
rs11250094	Body mass index (BMI) || id:ukb-b-19953	ukb-b-19953	C	G	-0.0202907	0.00199209	2.29985e-24
rs1126930	Body mass index (BMI) || id:ukb-b-19953	ukb-b-19953	C	G	0.0322695	0.00535892	1.7e-09
rs113624107	Body mass index (BMI) || id:ukb-b-19953	ukb-b-19953	A	G	0.0150461	0.00236876	2.1e-10
rs11540358	Body mass index (BMI) || id:ukb-b-19953	ukb-b-19953	G	C	0.00425923	0.00214162	0.0470002
rs11572842	Body mass index (BMI) || id:ukb-b-19953	ukb-b-19953	C	T	-0.00768407	0.00210453	0.000259998
rs11607476	Body mass index (BMI) || id:ukb-b-19953	ukb-b-19953	C	A	0.015712	0.00199179	3.10027e-15
rs11610621	Body mass index (BMI) || id:ukb-b-19953	ukb-b-19953	A	T	0.0164869	0.00278318	3.09999e-09
rs11630647	Body mass index (BMI) || id:ukb-b-19953	ukb-b-19953	A	G	-0.012674	0.00228082	2.69998e-08
rs11634851	Body mass index (BMI) || id:ukb-b-19953	ukb-b-19953	G	C	0.0118671	0.00198456	2.19999e-09
rs11635966	Body mass index (BMI) || id:ukb-b-19953	ukb-b-19953	T	C	-0.001555	0.00207468	0.450001
rs116374395	Body mass index (BMI) || id:ukb-b-19953	ukb-b-19953	A	G	0.0318817	0.00536236	2.80001e-09
rs11641179	Body mass index (BMI) || id:ukb-b-19953	ukb-b-19953	G	A	-0.0125461	0.00227364	3.40001e-08
rs11642090	Body mass index (BMI) || id:ukb-b-19953	ukb-b-19953	C	T	0.0114184	0.00205925	2.90001e-08
rs11656076	Body mass index (BMI) || id:ukb-b-19953	ukb-b-19953	A	G	-0.0154285	0.00237054	7.59976e-11
rs11678980	Body mass index (BMI) || id:ukb-b-19953	ukb-b-19953	A	G	0.00915033	0.00204202	7.39997e-06
rs11699828	Body mass index (BMI) || id:ukb-b-19953	ukb-b-19953	A	G	-0.0335418	0.00582677	8.60003e-09
rs11709402	Body mass index (BMI) || id:ukb-b-19953	ukb-b-19953	G	A	0.0228192	0.00220796	4.90004e-25
rs117118217	Body mass index (BMI) || id:ukb-b-19953	ukb-b-19953	C	G	0.0448186	0.00788004	1.29999e-08
rs11732657	Body mass index (BMI) || id:ukb-b-19953	ukb-b-19953	A	G	0.00736018	0.00226469	0.0012
rs11778219	Body mass index (BMI) || id:ukb-b-19953	ukb-b-19953	G	A	0.015796	0.0026874	4.20001e-09
rs117799466	Body mass index (BMI) || id:ukb-b-19953	ukb-b-19953	C	G	-0.00826068	0.00217074	0.000140001
rs11786598	Body mass index (BMI) || id:ukb-b-19953	ukb-b-19953	G	A	-0.0038911	0.00198397	0.05
rs11793831	Body mass index (BMI) || id:ukb-b-19953	ukb-b-19953	T	G	0.0103557	0.00200956	2.59998e-07
rs118083122	Body mass index (BMI) || id:ukb-b-19953	ukb-b-19953	C	G	-0.0112557	0.00806924	0.16
rs118136827	Body mass index (BMI) || id:ukb-b-19953	ukb-b-19953	T	G	-0.0132582	0.0022019	1.7e-09
rs11919665	Body mass index (BMI) || id:ukb-b-19953	ukb-b-19953	T	A	-0.0127854	0.00211292	1.40001e-09
rs12001437	Body mass index (BMI) || id:ukb-b-19953	ukb-b-19953	C	T	0.0121836	0.00205069	2.80001e-09
rs12088284	Body mass index (BMI) || id:ukb-b-19953	ukb-b-19953	T	C	0.0139317	0.00214854	8.9002e-11
rs12140153	Body mass index (BMI) || id:ukb-b-19953	ukb-b-19953	T	G	-0.033075	0.0034589	1.20005e-21
rs12149660	Body mass index (BMI) || id:ukb-b-19953	ukb-b-19953	A	G	-0.0227338	0.00311586	2.99985e-13
rs12218315	Body mass index (BMI) || id:ukb-b-19953	ukb-b-19953	A	G	0.00130376	0.00277434	0.64
rs12259464	Body mass index (BMI) || id:ukb-b-19953	ukb-b-19953	A	G	0.0130895	0.00198686	4.49987e-11
rs12273545	Body mass index (BMI) || id:ukb-b-19953	ukb-b-19953	T	C	0.0248393	0.00428551	6.80002e-09
rs12364470	Body mass index (BMI) || id:ukb-b-19953	ukb-b-19953	G	T	0.0192705	0.0026658	4.90004e-13
rs12440603	Body mass index (BMI) || id:ukb-b-19953	ukb-b-19953	T	C	0.0139285	0.0020011	3.40017e-12
rs12459368	Body mass index (BMI) || id:ukb-b-19953	ukb-b-19953	G	A	-0.0170141	0.00223235	2.49977e-14
rs12462975	Body mass index (BMI) || id:ukb-b-19953	ukb-b-19953	A	G	0.0195822	0.00212071	2.60016e-20
rs12507026	Body mass index (BMI) || id:ukb-b-19953	ukb-b-19953	T	A	0.0289896	0.0019931	6.29941e-48
rs12541408	Body mass index (BMI) || id:ukb-b-19953	ukb-b-19953	C	T	-0.0143261	0.00212723	1.59993e-11
rs12644402	Body mass index (BMI) || id:ukb-b-19953	ukb-b-19953	T	C	0.00168525	0.00418696	0.69
rs1266874	Body mass index (BMI) || id:ukb-b-19953	ukb-b-19953	G	A	0.0140966	0.0020712	1e-11
rs12696039	Body mass index (BMI) || id:ukb-b-19953	ukb-b-19953	G	A	-0.0152802	0.0027705	3.50002e-08
rs1275200	Body mass index (BMI) || id:ukb-b-19953	ukb-b-19953	C	T	0.00666257	0.00199589	0.000840001
rs1286058	Body mass index (BMI) || id:ukb-b-19953	ukb-b-19953	A	T	0.0149126	0.00216922	6.20012e-12
rs12881629	Body mass index (BMI) || id:ukb-b-19953	ukb-b-19953	G	A	0.0220748	0.00358929	7.69999e-10
rs12921986	Body mass index (BMI) || id:ukb-b-19953	ukb-b-19953	G	A	0.0203327	0.0036983	3.79997e-08
rs12937411	Body mass index (BMI) || id:ukb-b-19953	ukb-b-19953	T	C	-0.017187	0.00201383	1.39991e-17
rs1296328	Body mass index (BMI) || id:ukb-b-19953	ukb-b-19953	C	A	-0.018862	0.001999	3.90032e-21
rs12974458	Body mass index (BMI) || id:ukb-b-19953	ukb-b-19953	T	C	0.0152466	0.00199717	2.29985e-14
rs13012070	Body mass index (BMI) || id:ukb-b-19953	ukb-b-19953	A	G	-0.0136501	0.00234795	6.1e-09
rs13097918	Body mass index (BMI) || id:ukb-b-19953	ukb-b-19953	A	T	0.0145561	0.0024161	1.7e-09
rs13107325	Body mass index (BMI) || id:ukb-b-19953	ukb-b-19953	T	C	0.0475799	0.00375479	8.49963e-37
rs13176429	Body mass index (BMI) || id:ukb-b-19953	ukb-b-19953	C	T	0.0141555	0.00213122	3.10027e-11
rs1320251	Body mass index (BMI) || id:ukb-b-19953	ukb-b-19953	T	C	-0.0180321	0.00199407	1.50003e-19
rs13218383	Body mass index (BMI) || id:ukb-b-19953	ukb-b-19953	G	C	-0.0144025	0.00209236	5.79963e-12
rs13248187	Body mass index (BMI) || id:ukb-b-19953	ukb-b-19953	C	T	0.015764	0.00224155	1.99986e-12
rs1327259	Body mass index (BMI) || id:ukb-b-19953	ukb-b-19953	G	A	-0.0148532	0.00203363	2.80027e-13
rs13291723	Body mass index (BMI) || id:ukb-b-19953	ukb-b-19953	A	G	0.0110318	0.00199876	3.40001e-08
rs1330199	Body mass index (BMI) || id:ukb-b-19953	ukb-b-19953	T	G	-0.0117509	0.00198642	3.29997e-09
rs1334297	Body mass index (BMI) || id:ukb-b-19953	ukb-b-19953	A	G	-0.0135594	0.00224755	1.6e-09
rs1340799	Body mass index (BMI) || id:ukb-b-19953	ukb-b-19953	T	A	-0.00198669	0.00210434	0.35
rs13419042	Body mass index (BMI) || id:ukb-b-19953	ukb-b-19953	A	G	0.00252535	0.00318285	0.43
rs13420048	Body mass index (BMI) || id:ukb-b-19953	ukb-b-19953	A	C	-0.0154817	0.00205272	4.60045e-14
rs13425585	Body mass index (BMI) || id:ukb-b-19953	ukb-b-19953	G	C	0.00130943	0.00197747	0.51
rs1360201	Body mass index (BMI) || id:ukb-b-19953	ukb-b-19953	T	C	0.0130075	0.00197747	4.79954e-11
rs13642	Body mass index (BMI) || id:ukb-b-19953	ukb-b-19953	T	A	-0.0161363	0.00205695	4.30031e-15
rs1391441	Body mass index (BMI) || id:ukb-b-19953	ukb-b-19953	A	G	7.24559e-05	0.00212719	0.97
rs140159717	Body mass index (BMI) || id:ukb-b-19953	ukb-b-19953	T	C	-0.0246882	0.00370967	2.80027e-11
rs1438945	Body mass index (BMI) || id:ukb-b-19953	ukb-b-19953	A	T	-0.0133824	0.00219791	1.09999e-09
rs1441264	Body mass index (BMI) || id:ukb-b-19953	ukb-b-19953	A	G	0.0179033	0.00205854	3.40017e-18
rs1451963	Body mass index (BMI) || id:ukb-b-19953	ukb-b-19953	T	G	0.022201	0.00360585	7.39997e-10
rs1454687	Body mass index (BMI) || id:ukb-b-19953	ukb-b-19953	G	C	-0.0207916	0.00197396	6.09958e-26
rs1458156	Body mass index (BMI) || id:ukb-b-19953	ukb-b-19953	T	C	0.014075	0.00197951	1.20005e-12
rs145981104	Body mass index (BMI) || id:ukb-b-19953	ukb-b-19953	G	A	0.022711	0.00404552	2e-08
rs146569428	Body mass index (BMI) || id:ukb-b-19953	ukb-b-19953	A	G	0.0139533	0.00248571	2e-08
rs1471093	Body mass index (BMI) || id:ukb-b-19953	ukb-b-19953	A	G	0.0134619	0.00203996	4.10015e-11
rs1471740	Body mass index (BMI) || id:ukb-b-19953	ukb-b-19953	C	T	0.0193576	0.00225404	8.9002e-18
rs147568678	Body mass index (BMI) || id:ukb-b-19953	ukb-b-19953	C	T	-0.0133327	0.00233034	1.09999e-08
rs1477290	Body mass index (BMI) || id:ukb-b-19953	ukb-b-19953	C	T	0.0337772	0.00289815	2.19989e-31
rs147730268	Body mass index (BMI) || id:ukb-b-19953	ukb-b-19953	T	G	-0.0350799	0.00358357	1.29987e-22
rs1503526	Body mass index (BMI) || id:ukb-b-19953	ukb-b-19953	C	T	0.0154308	0.00197681	5.90065e-15
rs156201	Body mass index (BMI) || id:ukb-b-19953	ukb-b-19953	C	G	0.0131899	0.00228932	8.30004e-09
rs156914	Body mass index (BMI) || id:ukb-b-19953	ukb-b-19953	A	G	0.0111552	0.00197308	1.6e-08
rs1582931	Body mass index (BMI) || id:ukb-b-19953	ukb-b-19953	A	G	-0.0133419	0.0019956	2.29985e-11
rs1608113	Body mass index (BMI) || id:ukb-b-19953	ukb-b-19953	T	A	-0.0117766	0.00205086	9.29994e-09
rs1609010	Body mass index (BMI) || id:ukb-b-19953	ukb-b-19953	G	A	0.0209773	0.0019963	7.89951e-26
rs165579	Body mass index (BMI) || id:ukb-b-19953	ukb-b-19953	T	C	-0.00180354	0.00204502	0.38
rs16916303	Body mass index (BMI) || id:ukb-b-19953	ukb-b-19953	G	A	-0.0192369	0.00307931	4.20001e-10
rs17056301	Body mass index (BMI) || id:ukb-b-19953	ukb-b-19953	C	T	0.0135831	0.0022697	2.19999e-09
rs17149254	Body mass index (BMI) || id:ukb-b-19953	ukb-b-19953	C	T	-0.0213507	0.00255804	7.00003e-17
rs17289010	Body mass index (BMI) || id:ukb-b-19953	ukb-b-19953	G	A	-0.0134661	0.00210438	1.6e-10
rs17399739	Body mass index (BMI) || id:ukb-b-19953	ukb-b-19953	G	A	0.0270713	0.00391006	4.40048e-12
rs17446299	Body mass index (BMI) || id:ukb-b-19953	ukb-b-19953	G	C	0.0153235	0.00266515	8.9e-09
rs17504871	Body mass index (BMI) || id:ukb-b-19953	ukb-b-19953	A	G	-0.000331636	0.00199578	0.87
rs17544384	Body mass index (BMI) || id:ukb-b-19953	ukb-b-19953	C	T	0.0140931	0.00241434	5.30005e-09
rs17563464	Body mass index (BMI) || id:ukb-b-19953	ukb-b-19953	A	C	0.000863619	0.00240971	0.719999
rs17668356	Body mass index (BMI) || id:ukb-b-19953	ukb-b-19953	G	C	-0.0230543	0.00279318	1.50003e-16
rs17770336	Body mass index (BMI) || id:ukb-b-19953	ukb-b-19953	T	C	0.0242931	0.00211161	1.29987e-30
rs1778830	Body mass index (BMI) || id:ukb-b-19953	ukb-b-19953	A	G	0.0140775	0.00205596	7.50067e-12
rs1788808	Body mass index (BMI) || id:ukb-b-19953	ukb-b-19953	G	A	-0.020404	0.00198255	7.70016e-25
rs1793636	Body mass index (BMI) || id:ukb-b-19953	ukb-b-19953	C	G	-0.0133343	0.0021408	4.70002e-10
rs1805123	Body mass index (BMI) || id:ukb-b-19953	ukb-b-19953	G	T	-0.0167569	0.00229711	2.99985e-13
rs1834144	Body mass index (BMI) || id:ukb-b-19953	ukb-b-19953	A	C	-0.0140112	0.00205213	8.60003e-12
rs1860750	Body mass index (BMI) || id:ukb-b-19953	ukb-b-19953	A	T	0.0117038	0.00198192	3.50002e-09
rs1861410	Body mass index (BMI) || id:ukb-b-19953	ukb-b-19953	T	C	-0.0212558	0.00198918	1.20005e-26
rs1876765	Body mass index (BMI) || id:ukb-b-19953	ukb-b-19953	G	A	-0.00691953	0.0021658	0.00140001
rs1884897	Body mass index (BMI) || id:ukb-b-19953	ukb-b-19953	G	A	0.020001	0.00205634	2.29985e-22
rs1913145	Body mass index (BMI) || id:ukb-b-19953	ukb-b-19953	C	G	0.0082741	0.00198988	3.2e-05
rs1919243	Body mass index (BMI) || id:ukb-b-19953	ukb-b-19953	C	T	0.0116759	0.00200175	5.49997e-09
rs1967772	Body mass index (BMI) || id:ukb-b-19953	ukb-b-19953	A	G	-0.0170434	0.00220377	1e-14
rs1968526	Body mass index (BMI) || id:ukb-b-19953	ukb-b-19953	T	A	0.0024402	0.00207069	0.24
rs2035936	Body mass index (BMI) || id:ukb-b-19953	ukb-b-19953	T	G	0.0370863	0.00435778	1.69981e-17
rs2102278	Body mass index (BMI) || id:ukb-b-19953	ukb-b-19953	G	A	0.0118583	0.0021139	2e-08
rs2133561	Body mass index (BMI) || id:ukb-b-19953	ukb-b-19953	T	A	-0.014097	0.00204744	5.79963e-12
rs213518	Body mass index (BMI) || id:ukb-b-19953	ukb-b-19953	C	T	0.0157894	0.00280491	1.79999e-08
rs2153740	Body mass index (BMI) || id:ukb-b-19953	ukb-b-19953	G	A	-0.0112551	0.00199313	1.6e-08
rs2154402	Body mass index (BMI) || id:ukb-b-19953	ukb-b-19953	C	T	-0.0121381	0.00299775	5.1e-05
rs215634	Body mass index (BMI) || id:ukb-b-19953	ukb-b-19953	G	A	-0.0155223	0.00203492	2.39994e-14
rs217672	Body mass index (BMI) || id:ukb-b-19953	ukb-b-19953	C	A	0.0170155	0.00223046	2.39994e-14
rs2192158	Body mass index (BMI) || id:ukb-b-19953	ukb-b-19953	G	A	-0.015012	0.00198302	3.69999e-14
rs2216931	Body mass index (BMI) || id:ukb-b-19953	ukb-b-19953	A	C	0.0169109	0.00208587	5.19996e-16
rs2234458	Body mass index (BMI) || id:ukb-b-19953	ukb-b-19953	T	C	-0.0203841	0.00205579	3.59998e-23
rs2248551	Body mass index (BMI) || id:ukb-b-19953	ukb-b-19953	A	G	0.0146523	0.00266497	3.79997e-08
rs2253310	Body mass index (BMI) || id:ukb-b-19953	ukb-b-19953	G	C	0.0173213	0.00204115	2.09991e-17
rs2271189	Body mass index (BMI) || id:ukb-b-19953	ukb-b-19953	A	G	-0.0163086	0.00201869	6.4998e-16
rs2289379	Body mass index (BMI) || id:ukb-b-19953	ukb-b-19953	T	C	-0.0152765	0.00202952	5.19996e-14
rs2307111	Body mass index (BMI) || id:ukb-b-19953	ukb-b-19953	C	T	-0.0280042	0.00202203	1.29987e-43
rs2309812	Body mass index (BMI) || id:ukb-b-19953	ukb-b-19953	T	C	-0.014845	0.0020324	2.80027e-13
rs2342892	Body mass index (BMI) || id:ukb-b-19953	ukb-b-19953	G	T	-0.0126972	0.00197715	1.29999e-10
rs2383377	Body mass index (BMI) || id:ukb-b-19953	ukb-b-19953	A	G	0.0161287	0.00293564	3.89996e-08
rs2388334	Body mass index (BMI) || id:ukb-b-19953	ukb-b-19953	G	A	-0.0156831	0.0019805	2.39994e-15
rs2396625	Body mass index (BMI) || id:ukb-b-19953	ukb-b-19953	A	T	-0.018919	0.00201335	5.60015e-21
rs2398861	Body mass index (BMI) || id:ukb-b-19953	ukb-b-19953	G	A	0.0179932	0.00226733	2.09991e-15
rs2425816	Body mass index (BMI) || id:ukb-b-19953	ukb-b-19953	A	G	0.0122284	0.00201106	1.2e-09
rs2433733	Body mass index (BMI) || id:ukb-b-19953	ukb-b-19953	A	G	-0.0171805	0.00210907	3.80014e-16
rs2439823	Body mass index (BMI) || id:ukb-b-19953	ukb-b-19953	G	A	0.0191998	0.00199108	5.30029e-22
rs2482356	Body mass index (BMI) || id:ukb-b-19953	ukb-b-19953	C	T	-0.0113511	0.00199506	1.29999e-08
rs2512892	Body mass index (BMI) || id:ukb-b-19953	ukb-b-19953	C	T	0.0129468	0.00199819	9.20026e-11
rs252761	Body mass index (BMI) || id:ukb-b-19953	ukb-b-19953	T	G	-0.0115046	0.00201769	1.2e-08
rs2568958	Body mass index (BMI) || id:ukb-b-19953	ukb-b-19953	A	G	0.0222928	0.00201204	1.59993e-28
rs2569993	Body mass index (BMI) || id:ukb-b-19953	ukb-b-19953	C	T	0.01267	0.00212202	2.39999e-09
rs2606228	Body mass index (BMI) || id:ukb-b-19953	ukb-b-19953	C	A	-0.0138791	0.00208379	2.70023e-11
rs2616143	Body mass index (BMI) || id:ukb-b-19953	ukb-b-19953	A	G	-0.0138738	0.00212547	6.70039e-11
rs2618039	Body mass index (BMI) || id:ukb-b-19953	ukb-b-19953	T	A	0.0143963	0.0020317	1.39991e-12
rs2678204	Body mass index (BMI) || id:ukb-b-19953	ukb-b-19953	G	T	0.024161	0.00208158	3.80014e-31
rs2725371	Body mass index (BMI) || id:ukb-b-19953	ukb-b-19953	G	A	-0.0160301	0.00215845	1.10002e-13
rs2727565	Body mass index (BMI) || id:ukb-b-19953	ukb-b-19953	A	C	0.00543786	0.00226402	0.016
rs28350	Body mass index (BMI) || id:ukb-b-19953	ukb-b-19953	G	A	-0.0180335	0.00258234	2.90001e-12
rs28366156	Body mass index (BMI) || id:ukb-b-19953	ukb-b-19953	C	T	-0.0264826	0.00292978	1.59993e-19
rs2837996	Body mass index (BMI) || id:ukb-b-19953	ukb-b-19953	C	T	0.0126647	0.00207859	1.09999e-09
rs28404639	Body mass index (BMI) || id:ukb-b-19953	ukb-b-19953	T	C	-0.0117129	0.00205533	1.2e-08
rs28489620	Body mass index (BMI) || id:ukb-b-19953	ukb-b-19953	A	G	-0.0153737	0.00220025	2.80027e-12
rs28568418	Body mass index (BMI) || id:ukb-b-19953	ukb-b-19953	A	G	-0.0182825	0.00320812	1.2e-08
rs2861685	Body mass index (BMI) || id:ukb-b-19953	ukb-b-19953	C	T	-0.0171274	0.00199763	1e-17
rs2870111	Body mass index (BMI) || id:ukb-b-19953	ukb-b-19953	T	C	-0.0157151	0.00201912	7.10068e-15
rs2875762	Body mass index (BMI) || id:ukb-b-19953	ukb-b-19953	C	G	0.015339	0.0023121	3.29989e-11
rs2899644	Body mass index (BMI) || id:ukb-b-19953	ukb-b-19953	T	C	0.0149659	0.0023609	2.30001e-10
rs2920503	Body mass index (BMI) || id:ukb-b-19953	ukb-b-19953	T	C	-0.0140307	0.00219666	1.7e-10
rs2923431	Body mass index (BMI) || id:ukb-b-19953	ukb-b-19953	C	G	-0.00347009	0.00205208	0.0909997
rs2962334	Body mass index (BMI) || id:ukb-b-19953	ukb-b-19953	T	G	0.0432552	0.00703547	7.79992e-10
rs2971970	Body mass index (BMI) || id:ukb-b-19953	ukb-b-19953	G	T	-0.00597639	0.00239756	0.0129999
rs301800	Body mass index (BMI) || id:ukb-b-19953	ukb-b-19953	C	T	0.00697354	0.00258879	0.00710003
rs3021146	Body mass index (BMI) || id:ukb-b-19953	ukb-b-19953	G	A	-0.0105725	0.00210476	5.1e-07
rs3108497	Body mass index (BMI) || id:ukb-b-19953	ukb-b-19953	T	C	0.0012771	0.00232481	0.58
rs317656	Body mass index (BMI) || id:ukb-b-19953	ukb-b-19953	A	T	-0.0144763	0.00221303	6.09958e-11
rs3213943	Body mass index (BMI) || id:ukb-b-19953	ukb-b-19953	A	C	-0.0179406	0.00288163	4.79999e-10
rs32421	Body mass index (BMI) || id:ukb-b-19953	ukb-b-19953	T	A	0.0132315	0.00237757	2.59998e-08
rs329118	Body mass index (BMI) || id:ukb-b-19953	ukb-b-19953	T	C	-0.0165734	0.0020038	1.29987e-16
rs329651	Body mass index (BMI) || id:ukb-b-19953	ukb-b-19953	T	G	0.0157218	0.00250202	3.29997e-10
rs34045288	Body mass index (BMI) || id:ukb-b-19953	ukb-b-19953	T	C	0.0234784	0.00209371	3.50026e-29
rs34234296	Body mass index (BMI) || id:ukb-b-19953	ukb-b-19953	A	G	-0.014947	0.00204032	2.39994e-13
rs34481751	Body mass index (BMI) || id:ukb-b-19953	ukb-b-19953	A	C	-0.0185029	0.00270404	7.8001e-12
rs34517439	Body mass index (BMI) || id:ukb-b-19953	ukb-b-19953	A	C	0.038848	0.00304983	3.59998e-37
rs34696181	Body mass index (BMI) || id:ukb-b-19953	ukb-b-19953	C	T	0.0114345	0.00198283	8.10009e-09
rs347551	Body mass index (BMI) || id:ukb-b-19953	ukb-b-19953	G	C	0.013865	0.00201085	5.40008e-12
rs34809719	Body mass index (BMI) || id:ukb-b-19953	ukb-b-19953	T	G	-0.0162746	0.00253889	1.5e-10
rs34811474	Body mass index (BMI) || id:ukb-b-19953	ukb-b-19953	A	G	-0.0285293	0.00234269	4.10015e-34
rs349071	Body mass index (BMI) || id:ukb-b-19953	ukb-b-19953	A	G	-0.0133062	0.00198231	1.9002e-11
rs35154326	Body mass index (BMI) || id:ukb-b-19953	ukb-b-19953	G	A	-0.0130427	0.00223442	5.30005e-09
rs35364449	Body mass index (BMI) || id:ukb-b-19953	ukb-b-19953	T	C	0.0217069	0.00318335	9.20026e-12
rs355777	Body mass index (BMI) || id:ukb-b-19953	ukb-b-19953	C	G	0.0152715	0.00201314	3.29989e-14
rs35697587	Body mass index (BMI) || id:ukb-b-19953	ukb-b-19953	A	G	-0.0164677	0.00198067	9.20026e-17
rs35697691	Body mass index (BMI) || id:ukb-b-19953	ukb-b-19953	G	C	0.0230305	0.00352223	6.20012e-11
rs35809007	Body mass index (BMI) || id:ukb-b-19953	ukb-b-19953	A	G	-0.0171009	0.00205627	9.09913e-17
rs35957544	Body mass index (BMI) || id:ukb-b-19953	ukb-b-19953	T	G	-0.0196429	0.00200438	1.10002e-22
rs36007635	Body mass index (BMI) || id:ukb-b-19953	ukb-b-19953	A	G	-0.021045	0.00286788	2.19989e-13
rs36061954	Body mass index (BMI) || id:ukb-b-19953	ukb-b-19953	T	C	0.0128445	0.00201928	2e-10
rs3747631	Body mass index (BMI) || id:ukb-b-19953	ukb-b-19953	C	G	-0.00329863	0.00242073	0.17
rs3751661	Body mass index (BMI) || id:ukb-b-19953	ukb-b-19953	A	T	0.00429853	0.00200643	0.032
rs3764625	Body mass index (BMI) || id:ukb-b-19953	ukb-b-19953	G	T	-0.0117714	0.00201523	5.19996e-09
rs3784710	Body mass index (BMI) || id:ukb-b-19953	ukb-b-19953	C	T	-0.0297067	0.00236042	2.49977e-36
rs3800925	Body mass index (BMI) || id:ukb-b-19953	ukb-b-19953	C	T	-0.00455843	0.00236836	0.0539995
rs3803286	Body mass index (BMI) || id:ukb-b-19953	ukb-b-19953	G	A	-0.0186417	0.00209828	6.4003e-19
rs3807566	Body mass index (BMI) || id:ukb-b-19953	ukb-b-19953	T	G	-0.0120727	0.00199583	1.5e-09
rs3814883	Body mass index (BMI) || id:ukb-b-19953	ukb-b-19953	T	C	0.0240107	0.00198424	1e-33
rs3843567	Body mass index (BMI) || id:ukb-b-19953	ukb-b-19953	G	A	-0.00328506	0.00230471	0.15
rs3845344	Body mass index (BMI) || id:ukb-b-19953	ukb-b-19953	T	C	0.0163609	0.00201927	5.40008e-16
rs385022	Body mass index (BMI) || id:ukb-b-19953	ukb-b-19953	C	A	-0.00423591	0.00198406	0.0329997
rs3851998	Body mass index (BMI) || id:ukb-b-19953	ukb-b-19953	G	C	-0.0136071	0.00226874	2e-09
rs3897102	Body mass index (BMI) || id:ukb-b-19953	ukb-b-19953	T	C	0.0120838	0.00202716	2.5e-09
rs3901286	Body mass index (BMI) || id:ukb-b-19953	ukb-b-19953	A	C	-0.0225553	0.00275602	2.70023e-16
rs3935190	Body mass index (BMI) || id:ukb-b-19953	ukb-b-19953	A	G	-0.0144864	0.00199701	4.00037e-13
rs3943093	Body mass index (BMI) || id:ukb-b-19953	ukb-b-19953	T	C	0.00724253	0.00210959	0.000599998
rs394608	Body mass index (BMI) || id:ukb-b-19953	ukb-b-19953	C	T	0.0186353	0.00199484	9.49948e-21
rs396755	Body mass index (BMI) || id:ukb-b-19953	ukb-b-19953	G	C	-0.0123639	0.00199937	6.29999e-10
rs40071	Body mass index (BMI) || id:ukb-b-19953	ukb-b-19953	C	T	-0.0261666	0.00258163	3.80014e-24
rs4017425	Body mass index (BMI) || id:ukb-b-19953	ukb-b-19953	T	C	-0.0125817	0.00198035	2.1e-10
rs4055791	Body mass index (BMI) || id:ukb-b-19953	ukb-b-19953	T	C	-0.0178082	0.00200801	7.39946e-19
rs406388	Body mass index (BMI) || id:ukb-b-19953	ukb-b-19953	G	C	0.015973	0.00260181	8.30004e-10
rs41279738	Body mass index (BMI) || id:ukb-b-19953	ukb-b-19953	G	T	0.0684263	0.0062225	4.00037e-28
rs4148155	Body mass index (BMI) || id:ukb-b-19953	ukb-b-19953	G	A	-0.0229681	0.00310659	1.39991e-13
rs4246176	Body mass index (BMI) || id:ukb-b-19953	ukb-b-19953	G	C	-0.00958896	0.00212026	6.1e-06
rs4261944	Body mass index (BMI) || id:ukb-b-19953	ukb-b-19953	G	T	0.0138553	0.00205652	1.59993e-11
rs4267103	Body mass index (BMI) || id:ukb-b-19953	ukb-b-19953	C	T	0.0153916	0.00254312	1.40001e-09
rs429343	Body mass index (BMI) || id:ukb-b-19953	ukb-b-19953	G	A	-0.0173795	0.00199729	3.29989e-18
rs429358	Body mass index (BMI) || id:ukb-b-19953	ukb-b-19953	C	T	-0.0266723	0.00274373	2.39994e-22
rs4307239	Body mass index (BMI) || id:ukb-b-19953	ukb-b-19953	G	A	0.0121413	0.00198816	1e-09
rs4339163	Body mass index (BMI) || id:ukb-b-19953	ukb-b-19953	C	T	-0.00149819	0.0019737	0.450001
rs4419475	Body mass index (BMI) || id:ukb-b-19953	ukb-b-19953	T	A	0.011487	0.0020106	1.09999e-08
rs4444317	Body mass index (BMI) || id:ukb-b-19953	ukb-b-19953	G	A	-0.0161604	0.00242104	2.49977e-11
rs4456769	Body mass index (BMI) || id:ukb-b-19953	ukb-b-19953	T	C	0.0146111	0.00210138	3.59998e-12
rs4477562	Body mass index (BMI) || id:ukb-b-19953	ukb-b-19953	T	C	0.0296118	0.00298011	2.90001e-23
rs4482463	Body mass index (BMI) || id:ukb-b-19953	ukb-b-19953	A	C	-0.0313175	0.00370692	2.99985e-17
rs4531435	Body mass index (BMI) || id:ukb-b-19953	ukb-b-19953	G	A	0.00149305	0.00198429	0.450001
rs45486197	Body mass index (BMI) || id:ukb-b-19953	ukb-b-19953	A	G	0.025766	0.00403737	1.7e-10
rs4605363	Body mass index (BMI) || id:ukb-b-19953	ukb-b-19953	C	A	0.0163638	0.00207733	3.29989e-15
rs4648450	Body mass index (BMI) || id:ukb-b-19953	ukb-b-19953	A	C	-0.014837	0.00198775	8.4004e-14
rs4672338	Body mass index (BMI) || id:ukb-b-19953	ukb-b-19953	T	C	0.0135646	0.00208669	8.00018e-11
rs4700393	Body mass index (BMI) || id:ukb-b-19953	ukb-b-19953	G	A	0.00241292	0.00197902	0.22
rs4731366	Body mass index (BMI) || id:ukb-b-19953	ukb-b-19953	T	C	0.00304697	0.00225727	0.18
rs4737188	Body mass index (BMI) || id:ukb-b-19953	ukb-b-19953	T	A	-0.0124447	0.00198274	3.50002e-10
rs4764949	Body mass index (BMI) || id:ukb-b-19953	ukb-b-19953	G	A	-0.0183924	0.00211197	3.10027e-18
rs4790292	Body mass index (BMI) || id:ukb-b-19953	ukb-b-19953	A	C	-0.0254509	0.00275603	2.60016e-20
rs4820410	Body mass index (BMI) || id:ukb-b-19953	ukb-b-19953	G	A	-0.0177457	0.00208527	1.69981e-17
rs4832298	Body mass index (BMI) || id:ukb-b-19953	ukb-b-19953	T	C	-0.015965	0.00212268	5.40008e-14
rs4858940	Body mass index (BMI) || id:ukb-b-19953	ukb-b-19953	C	T	0.0229281	0.00309976	1.39991e-13
rs4876611	Body mass index (BMI) || id:ukb-b-19953	ukb-b-19953	G	A	0.0197549	0.00220502	3.29989e-19
rs4929923	Body mass index (BMI) || id:ukb-b-19953	ukb-b-19953	C	T	0.0189424	0.00206436	4.49987e-20
rs4968476	Body mass index (BMI) || id:ukb-b-19953	ukb-b-19953	A	G	-0.00837056	0.00275132	0.00230001
rs5011579	Body mass index (BMI) || id:ukb-b-19953	ukb-b-19953	G	C	0.0140268	0.00219322	1.6e-10
rs512121	Body mass index (BMI) || id:ukb-b-19953	ukb-b-19953	C	T	-0.0159359	0.00252176	2.59998e-10
rs529200	Body mass index (BMI) || id:ukb-b-19953	ukb-b-19953	G	A	0.0168965	0.0019785	1.29987e-17
rs531514	Body mass index (BMI) || id:ukb-b-19953	ukb-b-19953	T	C	0.00159146	0.00206329	0.44
rs539515	Body mass index (BMI) || id:ukb-b-19953	ukb-b-19953	C	A	0.0495291	0.0024426	1.99986e-91
rs55707359	Body mass index (BMI) || id:ukb-b-19953	ukb-b-19953	G	T	0.0531292	0.00812381	6.20012e-11
rs55714539	Body mass index (BMI) || id:ukb-b-19953	ukb-b-19953	C	A	0.0175719	0.00210043	6.00067e-17
rs55726687	Body mass index (BMI) || id:ukb-b-19953	ukb-b-19953	A	G	0.02483	0.00242628	1.39991e-24
rs55769038	Body mass index (BMI) || id:ukb-b-19953	ukb-b-19953	A	G	0.0160961	0.00201096	1.20005e-15
rs558887	Body mass index (BMI) || id:ukb-b-19953	ukb-b-19953	G	A	-0.0129976	0.00214881	1.5e-09
rs559231	Body mass index (BMI) || id:ukb-b-19953	ukb-b-19953	T	G	0.0134907	0.00203562	3.40017e-11
rs56044892	Body mass index (BMI) || id:ukb-b-19953	ukb-b-19953	T	C	0.00179648	0.00247935	0.47
rs56094641	Body mass index (BMI) || id:ukb-b-19953	ukb-b-19953	G	A	0.0734967	0.00201412	1.59956e-291
rs56133507	Body mass index (BMI) || id:ukb-b-19953	ukb-b-19953	G	T	0.0137622	0.00247385	2.69998e-08
rs56143236	Body mass index (BMI) || id:ukb-b-19953	ukb-b-19953	T	C	0.0126667	0.00226533	2.30001e-08
rs56161855	Body mass index (BMI) || id:ukb-b-19953	ukb-b-19953	T	A	0.0224575	0.00291784	1.39991e-14
rs56203622	Body mass index (BMI) || id:ukb-b-19953	ukb-b-19953	C	T	0.0179769	0.00280183	1.40001e-10
rs56335085	Body mass index (BMI) || id:ukb-b-19953	ukb-b-19953	T	C	-0.00293233	0.00220835	0.18
rs56352336	Body mass index (BMI) || id:ukb-b-19953	ukb-b-19953	C	T	-0.016327	0.00275021	2.90001e-09
rs56399737	Body mass index (BMI) || id:ukb-b-19953	ukb-b-19953	T	C	-0.0161325	0.00199646	6.4003e-16
rs56858768	Body mass index (BMI) || id:ukb-b-19953	ukb-b-19953	A	G	0.0159188	0.00217378	2.39994e-13
rs56893062	Body mass index (BMI) || id:ukb-b-19953	ukb-b-19953	G	T	0.0125141	0.00215383	6.19998e-09
rs56930105	Body mass index (BMI) || id:ukb-b-19953	ukb-b-19953	T	C	0.0157557	0.00286187	3.69999e-08
rs57636386	Body mass index (BMI) || id:ukb-b-19953	ukb-b-19953	C	T	-0.0412553	0.00358326	1.10002e-30
rs57985238	Body mass index (BMI) || id:ukb-b-19953	ukb-b-19953	G	C	-0.00838855	0.00202416	3.40001e-05
rs57989773	Body mass index (BMI) || id:ukb-b-19953	ukb-b-19953	C	T	0.0133488	0.00236315	1.6e-08
rs58862095	Body mass index (BMI) || id:ukb-b-19953	ukb-b-19953	T	C	-0.0229877	0.00200786	2.39994e-30
rs59068084	Body mass index (BMI) || id:ukb-b-19953	ukb-b-19953	T	G	0.0110552	0.00201048	3.79997e-08
rs59086897	Body mass index (BMI) || id:ukb-b-19953	ukb-b-19953	A	T	0.033385	0.00196986	1.99986e-64
rs59227842	Body mass index (BMI) || id:ukb-b-19953	ukb-b-19953	G	A	0.0229675	0.00215313	1.50003e-26
rs594024	Body mass index (BMI) || id:ukb-b-19953	ukb-b-19953	C	T	-0.0146771	0.00199081	1.69981e-13
rs6023655	Body mass index (BMI) || id:ukb-b-19953	ukb-b-19953	G	A	-0.0147346	0.00234997	3.59998e-10
rs6028083	Body mass index (BMI) || id:ukb-b-19953	ukb-b-19953	C	T	0.00432367	0.00205167	0.0350002
rs60764613	Body mass index (BMI) || id:ukb-b-19953	ukb-b-19953	T	G	0.02099	0.00282688	1.10002e-13
rs61740466	Body mass index (BMI) || id:ukb-b-19953	ukb-b-19953	A	G	-0.0135153	0.00231885	5.60003e-09
rs61813324	Body mass index (BMI) || id:ukb-b-19953	ukb-b-19953	T	C	0.0290259	0.00292038	2.80027e-23
rs61828641	Body mass index (BMI) || id:ukb-b-19953	ukb-b-19953	A	G	0.0224585	0.00315913	1.20005e-12
rs61871615	Body mass index (BMI) || id:ukb-b-19953	ukb-b-19953	T	C	-0.0267159	0.00359269	1e-13
rs61903695	Body mass index (BMI) || id:ukb-b-19953	ukb-b-19953	G	A	0.0166235	0.00227115	2.49977e-13
rs61992671	Body mass index (BMI) || id:ukb-b-19953	ukb-b-19953	G	A	-0.0161925	0.00206924	5.10035e-15
rs62007782	Body mass index (BMI) || id:ukb-b-19953	ukb-b-19953	A	G	-0.0167007	0.00224215	9.3994e-14
rs62020775	Body mass index (BMI) || id:ukb-b-19953	ukb-b-19953	A	T	-0.0165665	0.0028635	7.19996e-09
rs62072006	Body mass index (BMI) || id:ukb-b-19953	ukb-b-19953	C	A	0.0156492	0.00282374	2.99999e-08
rs62107261	Body mass index (BMI) || id:ukb-b-19953	ukb-b-19953	C	T	-0.0911559	0.00460882	4.60045e-87
rs62176243	Body mass index (BMI) || id:ukb-b-19953	ukb-b-19953	T	A	-0.0149699	0.00228878	6.09958e-11
rs62184480	Body mass index (BMI) || id:ukb-b-19953	ukb-b-19953	T	C	0.00390515	0.00219252	0.0749998
rs62241847	Body mass index (BMI) || id:ukb-b-19953	ukb-b-19953	G	A	-0.0124263	0.00212897	5.30005e-09
rs62246311	Body mass index (BMI) || id:ukb-b-19953	ukb-b-19953	A	G	0.0207539	0.00325487	1.79999e-10
rs62379271	Body mass index (BMI) || id:ukb-b-19953	ukb-b-19953	G	T	0.0117237	0.00200557	5e-09
rs62407562	Body mass index (BMI) || id:ukb-b-19953	ukb-b-19953	A	T	0.0144393	0.00222463	8.49963e-11
rs6265	Body mass index (BMI) || id:ukb-b-19953	ukb-b-19953	T	C	-0.0399185	0.00252719	3.29989e-56
rs6444950	Body mass index (BMI) || id:ukb-b-19953	ukb-b-19953	A	G	0.0158525	0.00232007	8.30042e-12
rs6474820	Body mass index (BMI) || id:ukb-b-19953	ukb-b-19953	C	T	0.00486668	0.00264293	0.0659994
rs6539284	Body mass index (BMI) || id:ukb-b-19953	ukb-b-19953	C	T	0.00332116	0.00199901	0.0969996
rs6545714	Body mass index (BMI) || id:ukb-b-19953	ukb-b-19953	A	G	-0.0205219	0.00201573	2.39994e-24
rs6560906	Body mass index (BMI) || id:ukb-b-19953	ukb-b-19953	C	T	-0.012198	0.00214136	1.2e-08
rs6567160	Body mass index (BMI) || id:ukb-b-19953	ukb-b-19953	C	T	0.0541723	0.00234213	2.30144e-118
rs6575340	Body mass index (BMI) || id:ukb-b-19953	ukb-b-19953	A	G	0.0207333	0.00206189	8.69961e-24
rs6597975	Body mass index (BMI) || id:ukb-b-19953	ukb-b-19953	G	C	0.013681	0.00199532	7.10068e-12
rs66679256	Body mass index (BMI) || id:ukb-b-19953	ukb-b-19953	T	C	0.0148864	0.00198759	6.89922e-14
rs6682438	Body mass index (BMI) || id:ukb-b-19953	ukb-b-19953	C	T	0.0131586	0.00210047	3.69999e-10
rs6705567	Body mass index (BMI) || id:ukb-b-19953	ukb-b-19953	C	T	-0.0146168	0.00204919	9.79941e-13
rs6707827	Body mass index (BMI) || id:ukb-b-19953	ukb-b-19953	G	A	0.0119437	0.00217332	3.89996e-08
rs6710091	Body mass index (BMI) || id:ukb-b-19953	ukb-b-19953	G	C	-0.0116835	0.00206707	1.6e-08
rs6713781	Body mass index (BMI) || id:ukb-b-19953	ukb-b-19953	C	G	-0.0135736	0.00202799	2.19989e-11
rs6744646	Body mass index (BMI) || id:ukb-b-19953	ukb-b-19953	G	A	0.0554684	0.00261213	4.49987e-100
rs6752979	Body mass index (BMI) || id:ukb-b-19953	ukb-b-19953	A	G	0.0125235	0.00211721	3.29997e-09
rs67609008	Body mass index (BMI) || id:ukb-b-19953	ukb-b-19953	C	T	0.0170863	0.0022021	8.60003e-15
rs6774533	Body mass index (BMI) || id:ukb-b-19953	ukb-b-19953	T	C	0.0130335	0.00220143	3.2e-09
rs6774894	Body mass index (BMI) || id:ukb-b-19953	ukb-b-19953	A	T	0.0133088	0.00205674	9.70063e-11
rs6831088	Body mass index (BMI) || id:ukb-b-19953	ukb-b-19953	A	G	-0.0115222	0.0020591	2.19999e-08
rs6843852	Body mass index (BMI) || id:ukb-b-19953	ukb-b-19953	T	C	0.0130897	0.00197607	3.50026e-11
rs6861021	Body mass index (BMI) || id:ukb-b-19953	ukb-b-19953	C	T	-0.00801692	0.00229763	0.000479999
rs6909685	Body mass index (BMI) || id:ukb-b-19953	ukb-b-19953	T	C	-0.014612	0.00211352	4.70002e-12
rs6922607	Body mass index (BMI) || id:ukb-b-19953	ukb-b-19953	G	A	0.0148848	0.00251479	3.2e-09
rs6962980	Body mass index (BMI) || id:ukb-b-19953	ukb-b-19953	C	A	-0.0159568	0.00198814	1e-15
rs698147	Body mass index (BMI) || id:ukb-b-19953	ukb-b-19953	G	A	-0.0128512	0.00198514	9.60064e-11
rs7024334	Body mass index (BMI) || id:ukb-b-19953	ukb-b-19953	G	T	-0.0138177	0.00238338	6.69993e-09
rs7032484	Body mass index (BMI) || id:ukb-b-19953	ukb-b-19953	A	G	-0.0103934	0.00198771	1.7e-07
rs7034554	Body mass index (BMI) || id:ukb-b-19953	ukb-b-19953	G	A	-0.0129826	0.00204252	2.1e-10
rs7038943	Body mass index (BMI) || id:ukb-b-19953	ukb-b-19953	C	T	-0.0140202	0.00208641	1.80011e-11
rs705158	Body mass index (BMI) || id:ukb-b-19953	ukb-b-19953	A	T	0.0155952	0.00230446	1.29987e-11
rs7070670	Body mass index (BMI) || id:ukb-b-19953	ukb-b-19953	T	C	-0.0123274	0.00211928	5.99998e-09
rs7124681	Body mass index (BMI) || id:ukb-b-19953	ukb-b-19953	A	C	0.0256977	0.0020063	1.50003e-37
rs7132908	Body mass index (BMI) || id:ukb-b-19953	ukb-b-19953	A	G	0.0297904	0.00203363	1.39991e-48
rs71495038	Body mass index (BMI) || id:ukb-b-19953	ukb-b-19953	A	G	0.0277998	0.00370969	6.70039e-14
rs7201895	Body mass index (BMI) || id:ukb-b-19953	ukb-b-19953	A	G	-0.0149781	0.00207999	6.00067e-13
rs7206608	Body mass index (BMI) || id:ukb-b-19953	ukb-b-19953	G	C	0.0135122	0.00211797	1.79999e-10
rs7218014	Body mass index (BMI) || id:ukb-b-19953	ukb-b-19953	C	T	0.0189524	0.00249216	2.90001e-14
rs723672	Body mass index (BMI) || id:ukb-b-19953	ukb-b-19953	T	C	0.0111273	0.00200698	2.99999e-08
rs7250833	Body mass index (BMI) || id:ukb-b-19953	ukb-b-19953	T	C	0.0135041	0.002188	6.69993e-10
rs7259070	Body mass index (BMI) || id:ukb-b-19953	ukb-b-19953	C	T	0.021869	0.00203628	6.59933e-27
rs72634826	Body mass index (BMI) || id:ukb-b-19953	ukb-b-19953	A	G	-0.021277	0.00228001	1e-20
rs72649373	Body mass index (BMI) || id:ukb-b-19953	ukb-b-19953	C	T	0.0178062	0.00287805	6.1e-10
rs72673947	Body mass index (BMI) || id:ukb-b-19953	ukb-b-19953	G	A	0.0218864	0.00321496	9.8992e-12
rs72748120	Body mass index (BMI) || id:ukb-b-19953	ukb-b-19953	A	T	0.00124349	0.00271265	0.649999
rs72829857	Body mass index (BMI) || id:ukb-b-19953	ukb-b-19953	G	A	-0.00913306	0.00233633	9.29994e-05
rs72892910	Body mass index (BMI) || id:ukb-b-19953	ukb-b-19953	T	G	0.0387798	0.00262053	1.50003e-49
rs72976986	Body mass index (BMI) || id:ukb-b-19953	ukb-b-19953	A	G	-0.0232257	0.00254712	7.59976e-20
rs73026725	Body mass index (BMI) || id:ukb-b-19953	ukb-b-19953	A	C	-0.022318	0.00275052	4.90004e-16
rs73052033	Body mass index (BMI) || id:ukb-b-19953	ukb-b-19953	C	T	-0.0303929	0.00254634	7.70016e-33
rs7306534	Body mass index (BMI) || id:ukb-b-19953	ukb-b-19953	A	G	-0.0112754	0.00205437	4.09996e-08
rs73124396	Body mass index (BMI) || id:ukb-b-19953	ukb-b-19953	C	T	-0.0154472	0.0024548	3.09999e-10
rs73142879	Body mass index (BMI) || id:ukb-b-19953	ukb-b-19953	T	C	-0.0266936	0.00252257	3.59998e-26
rs73193736	Body mass index (BMI) || id:ukb-b-19953	ukb-b-19953	G	A	-0.0177165	0.00232002	2.19989e-14
rs73213484	Body mass index (BMI) || id:ukb-b-19953	ukb-b-19953	T	A	-0.0225766	0.0028364	1.69981e-15
rs7331420	Body mass index (BMI) || id:ukb-b-19953	ukb-b-19953	A	G	-0.0143702	0.00220081	6.59933e-11
rs7357754	Body mass index (BMI) || id:ukb-b-19953	ukb-b-19953	G	A	0.0141146	0.00198362	1.10002e-12
rs73601548	Body mass index (BMI) || id:ukb-b-19953	ukb-b-19953	T	C	0.0177354	0.00311639	1.29999e-08
rs73985439	Body mass index (BMI) || id:ukb-b-19953	ukb-b-19953	C	A	0.0136616	0.00214059	1.7e-10
rs7442885	Body mass index (BMI) || id:ukb-b-19953	ukb-b-19953	G	C	-0.0228163	0.00241251	3.19963e-21
rs745249	Body mass index (BMI) || id:ukb-b-19953	ukb-b-19953	T	C	0.0176118	0.00219724	1.10002e-15
rs74750282	Body mass index (BMI) || id:ukb-b-19953	ukb-b-19953	C	T	-0.0196382	0.00352561	2.5e-08
rs7498665	Body mass index (BMI) || id:ukb-b-19953	ukb-b-19953	G	A	0.0268646	0.00201997	2.29985e-40
rs7519259	Body mass index (BMI) || id:ukb-b-19953	ukb-b-19953	A	G	0.0140028	0.00198381	1.69981e-12
rs754635	Body mass index (BMI) || id:ukb-b-19953	ukb-b-19953	G	C	0.0219925	0.0031093	1.50003e-12
rs7568228	Body mass index (BMI) || id:ukb-b-19953	ukb-b-19953	C	G	-0.0119625	0.00197288	1.29999e-09
rs7571496	Body mass index (BMI) || id:ukb-b-19953	ukb-b-19953	G	A	-0.0158916	0.00225454	1.80011e-12
rs76183894	Body mass index (BMI) || id:ukb-b-19953	ukb-b-19953	C	T	-0.0219584	0.00364437	1.7e-09
rs7619139	Body mass index (BMI) || id:ukb-b-19953	ukb-b-19953	A	T	0.0134537	0.00201061	2.19989e-11
rs7624274	Body mass index (BMI) || id:ukb-b-19953	ukb-b-19953	A	T	-0.00735646	0.00199651	0.000230001
rs76702514	Body mass index (BMI) || id:ukb-b-19953	ukb-b-19953	G	C	-0.0164862	0.00243278	1.20005e-11
rs7680637	Body mass index (BMI) || id:ukb-b-19953	ukb-b-19953	T	C	6.59908e-06	0.00207156	1
rs7683836	Body mass index (BMI) || id:ukb-b-19953	ukb-b-19953	A	G	-0.0122469	0.00199427	8.19993e-10
rs7704382	Body mass index (BMI) || id:ukb-b-19953	ukb-b-19953	G	C	0.0120126	0.00199631	1.79999e-09
rs7708584	Body mass index (BMI) || id:ukb-b-19953	ukb-b-19953	G	A	-0.0159321	0.0019949	1.39991e-15
rs7757476	Body mass index (BMI) || id:ukb-b-19953	ukb-b-19953	A	G	0.00068791	0.00257557	0.79
rs7761673	Body mass index (BMI) || id:ukb-b-19953	ukb-b-19953	A	T	-0.0135915	0.0023901	1.29999e-08
rs7762794	Body mass index (BMI) || id:ukb-b-19953	ukb-b-19953	G	A	0.0149077	0.00218606	9.09913e-12
rs7774	Body mass index (BMI) || id:ukb-b-19953	ukb-b-19953	A	C	0.014988	0.00215169	3.29989e-12
rs7776021	Body mass index (BMI) || id:ukb-b-19953	ukb-b-19953	A	G	0.0123701	0.00218251	1.40001e-08
rs7802342	Body mass index (BMI) || id:ukb-b-19953	ukb-b-19953	G	T	0.0122748	0.00218145	1.79999e-08
rs7805441	Body mass index (BMI) || id:ukb-b-19953	ukb-b-19953	T	C	0.0133747	0.00198884	1.80011e-11
rs78086698	Body mass index (BMI) || id:ukb-b-19953	ukb-b-19953	C	T	0.0318357	0.0050761	3.59998e-10
rs78605811	Body mass index (BMI) || id:ukb-b-19953	ukb-b-19953	C	A	-0.032737	0.00444673	1.80011e-13
rs7893571	Body mass index (BMI) || id:ukb-b-19953	ukb-b-19953	T	G	0.0140553	0.00210152	2.29985e-11
rs7902	Body mass index (BMI) || id:ukb-b-19953	ukb-b-19953	G	A	-0.00124489	0.00198669	0.53
rs7920624	Body mass index (BMI) || id:ukb-b-19953	ukb-b-19953	T	A	0.00608392	0.00199092	0.00219999
rs7921305	Body mass index (BMI) || id:ukb-b-19953	ukb-b-19953	A	G	-0.000937716	0.00227657	0.68
rs7924036	Body mass index (BMI) || id:ukb-b-19953	ukb-b-19953	T	G	-0.0142836	0.0019778	5.10035e-13
rs7925100	Body mass index (BMI) || id:ukb-b-19953	ukb-b-19953	A	G	0.014725	0.0020221	3.29989e-13
rs7944782	Body mass index (BMI) || id:ukb-b-19953	ukb-b-19953	G	T	0.0157606	0.00198748	2.19989e-15
rs7945921	Body mass index (BMI) || id:ukb-b-19953	ukb-b-19953	A	C	-0.00457602	0.0021229	0.0309999
rs7947143	Body mass index (BMI) || id:ukb-b-19953	ukb-b-19953	A	G	-0.0182782	0.00267522	8.30042e-12
rs7966054	Body mass index (BMI) || id:ukb-b-19953	ukb-b-19953	C	T	0.00743391	0.00199247	0.000189998
rs79780963	Body mass index (BMI) || id:ukb-b-19953	ukb-b-19953	T	C	0.0236803	0.00369591	1.5e-10
rs7996639	Body mass index (BMI) || id:ukb-b-19953	ukb-b-19953	A	G	0.0145559	0.00200245	3.59998e-13
rs80135274	Body mass index (BMI) || id:ukb-b-19953	ukb-b-19953	T	A	0.021339	0.00388113	3.79997e-08
rs8015400	Body mass index (BMI) || id:ukb-b-19953	ukb-b-19953	A	C	0.0213422	0.00211709	6.70039e-24
rs8020365	Body mass index (BMI) || id:ukb-b-19953	ukb-b-19953	A	T	0.0251068	0.00239517	1e-25
rs8022374	Body mass index (BMI) || id:ukb-b-19953	ukb-b-19953	G	A	0.0157584	0.00253366	5e-10
rs8025516	Body mass index (BMI) || id:ukb-b-19953	ukb-b-19953	G	T	-0.0146558	0.00207578	1.69981e-12
rs8076669	Body mass index (BMI) || id:ukb-b-19953	ukb-b-19953	C	T	0.0140681	0.00199601	1.80011e-12
rs8089514	Body mass index (BMI) || id:ukb-b-19953	ukb-b-19953	A	T	0.012988	0.00207588	3.89996e-10
rs8112818	Body mass index (BMI) || id:ukb-b-19953	ukb-b-19953	G	A	-0.020696	0.00202712	1.80011e-24
rs8132491	Body mass index (BMI) || id:ukb-b-19953	ukb-b-19953	A	G	-0.015375	0.00219317	2.39994e-12
rs815163	Body mass index (BMI) || id:ukb-b-19953	ukb-b-19953	C	T	-0.016485	0.00198582	1e-16
rs852042	Body mass index (BMI) || id:ukb-b-19953	ukb-b-19953	G	A	-0.0131207	0.00231309	1.40001e-08
rs862320	Body mass index (BMI) || id:ukb-b-19953	ukb-b-19953	T	C	-0.0231703	0.00201345	1.20005e-30
rs879620	Body mass index (BMI) || id:ukb-b-19953	ukb-b-19953	T	C	0.0241136	0.00203595	2.29985e-32
rs909892	Body mass index (BMI) || id:ukb-b-19953	ukb-b-19953	A	G	-0.0184105	0.00291255	2.59998e-10
rs9294260	Body mass index (BMI) || id:ukb-b-19953	ukb-b-19953	A	G	0.014782	0.00198818	1e-13
rs9349235	Body mass index (BMI) || id:ukb-b-19953	ukb-b-19953	T	C	0.0111809	0.00200924	2.59998e-08
rs935166	Body mass index (BMI) || id:ukb-b-19953	ukb-b-19953	A	G	-0.0161066	0.00197292	3.19963e-16
rs9388446	Body mass index (BMI) || id:ukb-b-19953	ukb-b-19953	A	T	0.0111013	0.00197919	2e-08
rs9478496	Body mass index (BMI) || id:ukb-b-19953	ukb-b-19953	C	T	0.0181836	0.00267493	1.10002e-11
rs9515446	Body mass index (BMI) || id:ukb-b-19953	ukb-b-19953	G	A	0.0151051	0.00199052	3.19963e-14
rs9522180	Body mass index (BMI) || id:ukb-b-19953	ukb-b-19953	T	C	-0.0141095	0.00199325	1.50003e-12
rs9557427	Body mass index (BMI) || id:ukb-b-19953	ukb-b-19953	T	C	0.00411819	0.00216393	0.0569994
rs9571687	Body mass index (BMI) || id:ukb-b-19953	ukb-b-19953	A	C	-0.0135388	0.0021094	1.40001e-10
rs961498	Body mass index (BMI) || id:ukb-b-19953	ukb-b-19953	C	G	0.011981	0.00199336	1.79999e-09
rs9616812	Body mass index (BMI) || id:ukb-b-19953	ukb-b-19953	T	C	0.00335282	0.00198569	0.0909997
rs9640052	Body mass index (BMI) || id:ukb-b-19953	ukb-b-19953	C	T	0.00805739	0.00287651	0.0051
rs9673839	Body mass index (BMI) || id:ukb-b-19953	ukb-b-19953	G	A	0.0130337	0.00198783	5.50047e-11
rs9830592	Body mass index (BMI) || id:ukb-b-19953	ukb-b-19953	A	C	0.0154849	0.00200164	1e-14
rs9839081	Body mass index (BMI) || id:ukb-b-19953	ukb-b-19953	A	G	-0.011701	0.00214045	4.60002e-08
rs9843653	Body mass index (BMI) || id:ukb-b-19953	ukb-b-19953	C	T	0.0294509	0.00197538	2.90001e-50
rs9876664	Body mass index (BMI) || id:ukb-b-19953	ukb-b-19953	T	G	-0.0180478	0.00204174	9.60064e-19
rs9888533	Body mass index (BMI) || id:ukb-b-19953	ukb-b-19953	T	C	0.0120038	0.0020182	2.69998e-09
rs9926784	Body mass index (BMI) || id:ukb-b-19953	ukb-b-19953	C	T	-0.023818	0.00254677	8.60003e-21
rs9951619	Body mass index (BMI) || id:ukb-b-19953	ukb-b-19953	G	T	0.0144231	0.00235777	9.49992e-10
rs9964724	Body mass index (BMI) || id:ukb-b-19953	ukb-b-19953	T	C	-0.000888689	0.00212836	0.68

## Sheet: ST_10 MVMR mediation-smoking
SNP	exposure	id.exposure	effect_allele.exposure	other_allele.exposure	beta.exposure	se.exposure	pval.exposure
rs1008078	Qualifications: College or University degree || id:ukb-b-16489	ukb-b-16489	T	C	-0.00925252	0.000973217	1.99986e-21
rs10088132	Qualifications: College or University degree || id:ukb-b-16489	ukb-b-16489	T	C	-0.00818913	0.000959603	1.39991e-17
rs10129035	Qualifications: College or University degree || id:ukb-b-16489	ukb-b-16489	C	T	-0.00738796	0.000972023	2.90001e-14
rs1013014	Qualifications: College or University degree || id:ukb-b-16489	ukb-b-16489	T	G	0.00592297	0.000978191	1.40001e-09
rs10159545	Qualifications: College or University degree || id:ukb-b-16489	ukb-b-16489	G	C	-0.00392397	0.00100226	8.99995e-05
rs10189857	Qualifications: College or University degree || id:ukb-b-16489	ukb-b-16489	G	A	-0.00791041	0.000958479	1.50003e-16
rs10205057	Qualifications: College or University degree || id:ukb-b-16489	ukb-b-16489	T	C	0.00565627	0.00095556	3.2e-09
rs1020875	Qualifications: College or University degree || id:ukb-b-16489	ukb-b-16489	C	G	0.00809616	0.00133105	1.2e-09
rs10227949	Qualifications: College or University degree || id:ukb-b-16489	ukb-b-16489	T	C	-0.00632135	0.00111554	1.5e-08
rs10233018	Qualifications: College or University degree || id:ukb-b-16489	ukb-b-16489	G	A	-0.0047007	0.000951075	7.69999e-07
rs10402747	Qualifications: College or University degree || id:ukb-b-16489	ukb-b-16489	C	T	-0.00679374	0.000955794	1.20005e-12
rs10484022	Qualifications: College or University degree || id:ukb-b-16489	ukb-b-16489	A	G	0.00543253	0.000953174	1.2e-08
rs10498846	Qualifications: College or University degree || id:ukb-b-16489	ukb-b-16489	T	C	-0.000965517	0.000953075	0.31
rs1050847	Qualifications: College or University degree || id:ukb-b-16489	ukb-b-16489	T	C	0.00605346	0.000964044	3.40001e-10
rs10518019	Qualifications: College or University degree || id:ukb-b-16489	ukb-b-16489	G	A	0.00696304	0.00094918	2.19989e-13
rs10735131	Qualifications: College or University degree || id:ukb-b-16489	ukb-b-16489	T	C	0.00540938	0.000959393	1.7e-08
rs10752262	Qualifications: College or University degree || id:ukb-b-16489	ukb-b-16489	T	C	0.00630287	0.000961938	5.70033e-11
rs1081158	Qualifications: College or University degree || id:ukb-b-16489	ukb-b-16489	T	C	-0.00990408	0.000965097	1e-24
rs10911634	Qualifications: College or University degree || id:ukb-b-16489	ukb-b-16489	G	T	-0.00610093	0.000968039	2.90001e-10
rs10931821	Qualifications: College or University degree || id:ukb-b-16489	ukb-b-16489	T	A	0.00718499	0.000953464	4.90004e-14
rs10934957	Qualifications: College or University degree || id:ukb-b-16489	ukb-b-16489	C	G	0.00532333	0.000958032	2.80001e-08
rs10940921	Qualifications: College or University degree || id:ukb-b-16489	ukb-b-16489	G	T	-0.00616	0.000967272	1.89998e-10
rs10946808	Qualifications: College or University degree || id:ukb-b-16489	ukb-b-16489	G	A	0.0106652	0.0010648	1.29987e-23
rs11056449	Qualifications: College or University degree || id:ukb-b-16489	ukb-b-16489	T	C	-0.00681993	0.00105394	9.70063e-11
rs11057209	Qualifications: College or University degree || id:ukb-b-16489	ukb-b-16489	G	A	-0.00921529	0.00110216	6.20012e-17
rs11078713	Qualifications: College or University degree || id:ukb-b-16489	ukb-b-16489	G	A	0.000104594	0.000965792	0.91
rs11155821	Qualifications: College or University degree || id:ukb-b-16489	ukb-b-16489	C	T	0.0073675	0.000987554	8.60003e-14
rs11210887	Qualifications: College or University degree || id:ukb-b-16489	ukb-b-16489	A	G	0.00972059	0.00103381	5.30029e-21
rs112139144	Qualifications: College or University degree || id:ukb-b-16489	ukb-b-16489	A	G	-0.00719342	0.00116959	7.69999e-10
rs11540358	Qualifications: College or University degree || id:ukb-b-16489	ukb-b-16489	G	C	0.00792814	0.00103048	1.39991e-14
rs1154693	Qualifications: College or University degree || id:ukb-b-16489	ukb-b-16489	G	A	-0.00244157	0.00134538	0.0700003
rs11572842	Qualifications: College or University degree || id:ukb-b-16489	ukb-b-16489	C	T	0.00666726	0.00101315	4.70002e-11
rs1160685	Qualifications: College or University degree || id:ukb-b-16489	ukb-b-16489	G	C	0.00220851	0.000954464	0.021
rs11635966	Qualifications: College or University degree || id:ukb-b-16489	ukb-b-16489	T	C	-0.00600708	0.000996956	1.7e-09
rs11658881	Qualifications: College or University degree || id:ukb-b-16489	ukb-b-16489	G	A	0.00136041	0.000964646	0.16
rs11669334	Qualifications: College or University degree || id:ukb-b-16489	ukb-b-16489	T	G	0.00790963	0.00125312	2.80001e-10
rs11678980	Qualifications: College or University degree || id:ukb-b-16489	ukb-b-16489	A	G	-0.00964747	0.000983238	1e-22
rs11685076	Qualifications: College or University degree || id:ukb-b-16489	ukb-b-16489	A	G	0.0061128	0.000992596	7.29995e-10
rs117005905	Qualifications: College or University degree || id:ukb-b-16489	ukb-b-16489	T	C	0.00913865	0.00153745	2.80001e-09
rs11703948	Qualifications: College or University degree || id:ukb-b-16489	ukb-b-16489	G	A	0.0118708	0.00157701	5.19996e-14
rs11712680	Qualifications: College or University degree || id:ukb-b-16489	ukb-b-16489	C	A	0.00439137	0.00122064	0.00032
rs11732657	Qualifications: College or University degree || id:ukb-b-16489	ukb-b-16489	A	G	-0.00701359	0.00108901	1.2e-10
rs11748023	Qualifications: College or University degree || id:ukb-b-16489	ukb-b-16489	T	C	0.00585006	0.000955151	9.09997e-10
rs11770877	Qualifications: College or University degree || id:ukb-b-16489	ukb-b-16489	C	T	-0.00710646	0.000985503	5.60015e-13
rs11793831	Qualifications: College or University degree || id:ukb-b-16489	ukb-b-16489	T	G	0.0136701	0.000965953	1.80011e-45
rs118083122	Qualifications: College or University degree || id:ukb-b-16489	ukb-b-16489	C	G	0.0260034	0.00388343	2.09991e-11
rs11871429	Qualifications: College or University degree || id:ukb-b-16489	ukb-b-16489	G	A	-0.00661949	0.00113703	5.80003e-09
rs11872397	Qualifications: College or University degree || id:ukb-b-16489	ukb-b-16489	A	G	0.00264805	0.00109897	0.016
rs12025237	Qualifications: College or University degree || id:ukb-b-16489	ukb-b-16489	C	A	0.002018	0.00143616	0.16
rs12186738	Qualifications: College or University degree || id:ukb-b-16489	ukb-b-16489	T	G	0.00528764	0.00135817	9.90011e-05
rs12218315	Qualifications: College or University degree || id:ukb-b-16489	ukb-b-16489	A	G	-0.00813067	0.00133374	1.09999e-09
rs12421006	Qualifications: College or University degree || id:ukb-b-16489	ukb-b-16489	T	A	-0.00613124	0.00104494	4.39997e-09
rs12441907	Qualifications: College or University degree || id:ukb-b-16489	ukb-b-16489	A	C	0.00291569	0.00121585	0.016
rs12526814	Qualifications: College or University degree || id:ukb-b-16489	ukb-b-16489	C	T	0.00625595	0.000985925	2.19999e-10
rs12534506	Qualifications: College or University degree || id:ukb-b-16489	ukb-b-16489	T	A	0.00582433	0.000970281	1.89998e-09
rs12545053	Qualifications: College or University degree || id:ukb-b-16489	ukb-b-16489	G	A	0.000822148	0.0009725	0.4
rs12644402	Qualifications: College or University degree || id:ukb-b-16489	ukb-b-16489	T	C	0.0116947	0.00201497	6.49995e-09
rs12705284	Qualifications: College or University degree || id:ukb-b-16489	ukb-b-16489	T	C	-0.00618698	0.000966042	1.5e-10
rs12735232	Qualifications: College or University degree || id:ukb-b-16489	ukb-b-16489	C	T	0.00948401	0.00130267	3.29989e-13
rs1275200	Qualifications: College or University degree || id:ukb-b-16489	ukb-b-16489	C	T	-0.00702403	0.000959076	2.39994e-13
rs12752933	Qualifications: College or University degree || id:ukb-b-16489	ukb-b-16489	G	A	0.00525314	0.00094859	3.09999e-08
rs12823941	Qualifications: College or University degree || id:ukb-b-16489	ukb-b-16489	T	C	-0.00814717	0.00143915	1.5e-08
rs12888615	Qualifications: College or University degree || id:ukb-b-16489	ukb-b-16489	T	C	0.00816012	0.00119167	7.50067e-12
rs12987408	Qualifications: College or University degree || id:ukb-b-16489	ukb-b-16489	G	A	-0.00673631	0.00111638	1.6e-09
rs13030994	Qualifications: College or University degree || id:ukb-b-16489	ukb-b-16489	A	G	-9.74606e-05	0.000949582	0.92
rs13090388	Qualifications: College or University degree || id:ukb-b-16489	ukb-b-16489	T	C	0.015224	0.00103	1.99986e-49
rs13145728	Qualifications: College or University degree || id:ukb-b-16489	ukb-b-16489	C	G	0.00411809	0.000979537	2.59998e-05
rs13261666	Qualifications: College or University degree || id:ukb-b-16489	ukb-b-16489	T	G	0.000552657	0.000950942	0.56
rs1334297	Qualifications: College or University degree || id:ukb-b-16489	ukb-b-16489	A	G	0.0111503	0.00108035	5.70033e-25
rs1335482	Qualifications: College or University degree || id:ukb-b-16489	ukb-b-16489	C	T	-0.00544471	0.000950743	1e-08
rs1340799	Qualifications: College or University degree || id:ukb-b-16489	ukb-b-16489	T	A	-0.00556536	0.00101151	3.79997e-08
rs13419042	Qualifications: College or University degree || id:ukb-b-16489	ukb-b-16489	A	G	-0.00865399	0.00153283	1.6e-08
rs13425585	Qualifications: College or University degree || id:ukb-b-16489	ukb-b-16489	G	C	0.00664041	0.000952082	3.10027e-12
rs134529	Qualifications: College or University degree || id:ukb-b-16489	ukb-b-16489	C	T	0.00210494	0.000981413	0.032
rs1385108	Qualifications: College or University degree || id:ukb-b-16489	ukb-b-16489	T	C	-0.00305599	0.00111266	0.00599998
rs1391441	Qualifications: College or University degree || id:ukb-b-16489	ukb-b-16489	A	G	-0.00865285	0.00102297	2.70023e-17
rs1423920	Qualifications: College or University degree || id:ukb-b-16489	ukb-b-16489	G	A	0.00607664	0.000988756	8e-10
rs1435741	Qualifications: College or University degree || id:ukb-b-16489	ukb-b-16489	A	G	-0.00482538	0.000961674	5.19996e-07
rs1448355	Qualifications: College or University degree || id:ukb-b-16489	ukb-b-16489	T	C	0.00547976	0.000982632	2.5e-08
rs149406097	Qualifications: College or University degree || id:ukb-b-16489	ukb-b-16489	A	G	-0.015381	0.00250764	8.60003e-10
rs1503526	Qualifications: College or University degree || id:ukb-b-16489	ukb-b-16489	C	T	-0.00707049	0.000950565	1e-13
rs1565735	Qualifications: College or University degree || id:ukb-b-16489	ukb-b-16489	A	T	0.00129817	0.00119062	0.28
rs1596262	Qualifications: College or University degree || id:ukb-b-16489	ukb-b-16489	G	A	0.00669518	0.00101089	3.50026e-11
rs165579	Qualifications: College or University degree || id:ukb-b-16489	ukb-b-16489	T	C	0.00642556	0.00098344	6.4003e-11
rs1689510	Qualifications: College or University degree || id:ukb-b-16489	ukb-b-16489	C	G	0.00665933	0.00100484	3.40017e-11
rs1698139	Qualifications: College or University degree || id:ukb-b-16489	ukb-b-16489	G	A	0.00770203	0.00121596	2.39999e-10
rs17110109	Qualifications: College or University degree || id:ukb-b-16489	ukb-b-16489	C	T	0.00537581	0.000974973	3.50002e-08
rs17425572	Qualifications: College or University degree || id:ukb-b-16489	ukb-b-16489	G	A	-0.00596035	0.000954254	4.20001e-10
rs17504871	Qualifications: College or University degree || id:ukb-b-16489	ukb-b-16489	A	G	-0.00715377	0.000959255	8.80035e-14
rs175325	Qualifications: College or University degree || id:ukb-b-16489	ukb-b-16489	A	T	-0.00582649	0.000975203	2.30001e-09
rs17563464	Qualifications: College or University degree || id:ukb-b-16489	ukb-b-16489	A	C	-0.00762786	0.00115869	4.60045e-11
rs1861047	Qualifications: College or University degree || id:ukb-b-16489	ukb-b-16489	A	G	0.00626964	0.00100301	4.09996e-10
rs1869243	Qualifications: College or University degree || id:ukb-b-16489	ukb-b-16489	C	T	-0.000483227	0.000953996	0.61
rs1876765	Qualifications: College or University degree || id:ukb-b-16489	ukb-b-16489	G	A	0.00777944	0.00104142	8.00018e-14
rs1899896	Qualifications: College or University degree || id:ukb-b-16489	ukb-b-16489	T	C	-0.00148171	0.00104437	0.16
rs1913145	Qualifications: College or University degree || id:ukb-b-16489	ukb-b-16489	C	G	-0.00651617	0.000958195	1e-11
rs1914391	Qualifications: College or University degree || id:ukb-b-16489	ukb-b-16489	T	C	-0.00733665	0.0009583	1.9002e-14
rs1971318	Qualifications: College or University degree || id:ukb-b-16489	ukb-b-16489	T	C	-0.0028959	0.00130484	0.0259998
rs2061245	Qualifications: College or University degree || id:ukb-b-16489	ukb-b-16489	A	G	-0.00612029	0.000971637	2.99999e-10
rs2061456	Qualifications: College or University degree || id:ukb-b-16489	ukb-b-16489	A	C	0.00592009	0.00108329	4.60002e-08
rs2154402	Qualifications: College or University degree || id:ukb-b-16489	ukb-b-16489	C	T	0.0105549	0.00144302	2.60016e-13
rs2186122	Qualifications: College or University degree || id:ukb-b-16489	ukb-b-16489	T	A	-0.002589	0.000962175	0.00710003
rs222449	Qualifications: College or University degree || id:ukb-b-16489	ukb-b-16489	T	A	0.00316711	0.00119384	0.008
rs2242523	Qualifications: College or University degree || id:ukb-b-16489	ukb-b-16489	T	C	0.00577249	0.000959356	1.79999e-09
rs2268991	Qualifications: College or University degree || id:ukb-b-16489	ukb-b-16489	T	C	-0.012031	0.00199868	1.7e-09
rs2299098	Qualifications: College or University degree || id:ukb-b-16489	ukb-b-16489	C	G	0.0077369	0.00119971	1.09999e-10
rs2309812	Qualifications: College or University degree || id:ukb-b-16489	ukb-b-16489	T	C	0.0102917	0.00097858	7.19946e-26
rs2341336	Qualifications: College or University degree || id:ukb-b-16489	ukb-b-16489	T	C	-0.0074126	0.00130805	1.5e-08
rs2378662	Qualifications: College or University degree || id:ukb-b-16489	ukb-b-16489	A	G	-0.00237695	0.00095844	0.0129999
rs2388334	Qualifications: College or University degree || id:ukb-b-16489	ukb-b-16489	G	A	0.0136926	0.000952597	7.50067e-47
rs240963	Qualifications: College or University degree || id:ukb-b-16489	ukb-b-16489	C	T	0.00134449	0.0013001	0.3
rs2478208	Qualifications: College or University degree || id:ukb-b-16489	ukb-b-16489	C	G	-0.00665231	0.000954215	3.10027e-12
rs2606913	Qualifications: College or University degree || id:ukb-b-16489	ukb-b-16489	A	T	0.00748826	0.00127209	3.89996e-09
rs2631024	Qualifications: College or University degree || id:ukb-b-16489	ukb-b-16489	G	A	0.00419673	0.00108926	0.00012
rs2644112	Qualifications: College or University degree || id:ukb-b-16489	ukb-b-16489	C	T	-0.00607453	0.00100233	1.40001e-09
rs266047	Qualifications: College or University degree || id:ukb-b-16489	ukb-b-16489	A	G	0.00456574	0.000950526	1.6e-06
rs2661876	Qualifications: College or University degree || id:ukb-b-16489	ukb-b-16489	C	A	0.00533709	0.000973818	4.20001e-08
rs2718794	Qualifications: College or University degree || id:ukb-b-16489	ukb-b-16489	C	T	0.00875112	0.00144538	1.40001e-09
rs2725377	Qualifications: College or University degree || id:ukb-b-16489	ukb-b-16489	A	G	0.00525031	0.000958618	4.30002e-08
rs2727565	Qualifications: College or University degree || id:ukb-b-16489	ukb-b-16489	A	C	-0.00669273	0.001088	7.69999e-10
rs2762546	Qualifications: College or University degree || id:ukb-b-16489	ukb-b-16489	T	C	-0.00654275	0.00103544	2.59998e-10
rs2764264	Qualifications: College or University degree || id:ukb-b-16489	ukb-b-16489	T	C	0.0065291	0.00103383	2.69998e-10
rs2815753	Qualifications: College or University degree || id:ukb-b-16489	ukb-b-16489	A	G	0.00904106	0.000969137	1.10002e-20
rs2838986	Qualifications: College or University degree || id:ukb-b-16489	ukb-b-16489	G	A	-0.00713369	0.00122982	6.59994e-09
rs28591249	Qualifications: College or University degree || id:ukb-b-16489	ukb-b-16489	G	A	-0.00680757	0.00094803	6.89922e-13
rs28703977	Qualifications: College or University degree || id:ukb-b-16489	ukb-b-16489	C	T	-0.00657629	0.00100147	5.10035e-11
rs2885198	Qualifications: College or University degree || id:ukb-b-16489	ukb-b-16489	G	A	-0.00610528	0.000959444	2e-10
rs2903589	Qualifications: College or University degree || id:ukb-b-16489	ukb-b-16489	T	C	-0.00690269	0.00100046	5.19996e-12
rs2923431	Qualifications: College or University degree || id:ukb-b-16489	ukb-b-16489	C	G	0.00574848	0.000986475	5.60003e-09
rs2971970	Qualifications: College or University degree || id:ukb-b-16489	ukb-b-16489	G	T	0.00883463	0.00115233	1.80011e-14
rs2977334	Qualifications: College or University degree || id:ukb-b-16489	ukb-b-16489	T	G	-0.00558839	0.000969373	8.19993e-09
rs301805	Qualifications: College or University degree || id:ukb-b-16489	ukb-b-16489	G	T	-0.00343264	0.000961063	0.000350002
rs3021146	Qualifications: College or University degree || id:ukb-b-16489	ukb-b-16489	G	A	0.00826837	0.00101263	3.19963e-16
rs303752	Qualifications: College or University degree || id:ukb-b-16489	ukb-b-16489	A	G	-0.00655904	0.000981594	2.39994e-11
rs3108497	Qualifications: College or University degree || id:ukb-b-16489	ukb-b-16489	T	C	-0.00617517	0.00111926	3.40001e-08
rs329122	Qualifications: College or University degree || id:ukb-b-16489	ukb-b-16489	A	G	0.00558073	0.000963512	7.00003e-09
rs335466	Qualifications: College or University degree || id:ukb-b-16489	ukb-b-16489	A	C	-0.00612743	0.000957454	1.6e-10
rs34190234	Qualifications: College or University degree || id:ukb-b-16489	ukb-b-16489	C	A	0.00560114	0.000976068	9.59997e-09
rs34809719	Qualifications: College or University degree || id:ukb-b-16489	ukb-b-16489	T	G	0.00887508	0.00122013	3.50026e-13
rs34811474	Qualifications: College or University degree || id:ukb-b-16489	ukb-b-16489	A	G	0.00787653	0.00112692	2.80027e-12
rs35398452	Qualifications: College or University degree || id:ukb-b-16489	ukb-b-16489	A	C	-0.00775271	0.00106757	3.80014e-13
rs35518360	Qualifications: College or University degree || id:ukb-b-16489	ukb-b-16489	T	A	-0.011056	0.00176752	4e-10
rs35623690	Qualifications: College or University degree || id:ukb-b-16489	ukb-b-16489	C	G	0.00985151	0.00099435	3.90032e-23
rs35649565	Qualifications: College or University degree || id:ukb-b-16489	ukb-b-16489	A	G	0.00694753	0.00110778	3.59998e-10
rs35702515	Qualifications: College or University degree || id:ukb-b-16489	ukb-b-16489	T	G	-0.00194915	0.00113549	0.0860003
rs35811586	Qualifications: College or University degree || id:ukb-b-16489	ukb-b-16489	T	C	0.0140119	0.0020573	9.70063e-12
rs3747631	Qualifications: College or University degree || id:ukb-b-16489	ukb-b-16489	C	G	0.0100702	0.00116566	5.70033e-18
rs3751661	Qualifications: College or University degree || id:ukb-b-16489	ukb-b-16489	A	T	-0.00814202	0.000965331	3.29989e-17
rs3785236	Qualifications: College or University degree || id:ukb-b-16489	ukb-b-16489	C	A	0.00610639	0.00111052	3.79997e-08
rs3800925	Qualifications: College or University degree || id:ukb-b-16489	ukb-b-16489	C	T	-0.00943033	0.00113849	1.20005e-16
rs3812257	Qualifications: College or University degree || id:ukb-b-16489	ukb-b-16489	G	A	0.00593895	0.000964659	7.39997e-10
rs3843567	Qualifications: College or University degree || id:ukb-b-16489	ukb-b-16489	G	A	0.00872485	0.00110804	3.40017e-15
rs385022	Qualifications: College or University degree || id:ukb-b-16489	ukb-b-16489	C	A	0.00534893	0.000953771	2e-08
rs3904512	Qualifications: College or University degree || id:ukb-b-16489	ukb-b-16489	A	G	0.000767477	0.000957509	0.42
rs3943093	Qualifications: College or University degree || id:ukb-b-16489	ukb-b-16489	T	C	-0.00863636	0.00101572	1.9002e-17
rs4044321	Qualifications: College or University degree || id:ukb-b-16489	ukb-b-16489	G	A	-0.000809865	0.000992668	0.41
rs417938	Qualifications: College or University degree || id:ukb-b-16489	ukb-b-16489	A	G	0.00581991	0.000955466	1.09999e-09
rs4246176	Qualifications: College or University degree || id:ukb-b-16489	ukb-b-16489	G	C	0.00561355	0.00101915	3.59998e-08
rs4337674	Qualifications: College or University degree || id:ukb-b-16489	ukb-b-16489	A	G	-0.00726356	0.00118185	7.90005e-10
rs4339163	Qualifications: College or University degree || id:ukb-b-16489	ukb-b-16489	C	T	0.00733852	0.00094924	1.10002e-14
rs4457062	Qualifications: College or University degree || id:ukb-b-16489	ukb-b-16489	C	G	0.0060263	0.00102676	4.39997e-09
rs4531435	Qualifications: College or University degree || id:ukb-b-16489	ukb-b-16489	G	A	0.00582253	0.000954158	1e-09
rs4543592	Qualifications: College or University degree || id:ukb-b-16489	ukb-b-16489	C	T	-0.00418563	0.000953085	1.09999e-05
rs4621481	Qualifications: College or University degree || id:ukb-b-16489	ukb-b-16489	T	G	0.00607967	0.00105114	7.29995e-09
rs4674993	Qualifications: College or University degree || id:ukb-b-16489	ukb-b-16489	G	A	0.00356985	0.00118677	0.00259998
rs4700393	Qualifications: College or University degree || id:ukb-b-16489	ukb-b-16489	G	A	0.00963409	0.000951782	4.40048e-24
rs4808762	Qualifications: College or University degree || id:ukb-b-16489	ukb-b-16489	C	T	-0.0071812	0.00104741	7.10068e-12
rs4808787	Qualifications: College or University degree || id:ukb-b-16489	ukb-b-16489	G	A	0.00584485	0.00103141	1.5e-08
rs484213	Qualifications: College or University degree || id:ukb-b-16489	ukb-b-16489	G	A	-0.00537295	0.000962151	2.30001e-08
rs4887925	Qualifications: College or University degree || id:ukb-b-16489	ukb-b-16489	C	G	0.00614715	0.000970115	2.39999e-10
rs4930351	Qualifications: College or University degree || id:ukb-b-16489	ukb-b-16489	G	A	0.00653269	0.000969839	1.59993e-11
rs4968476	Qualifications: College or University degree || id:ukb-b-16489	ukb-b-16489	A	G	0.00755058	0.00132203	1.09999e-08
rs4976344	Qualifications: College or University degree || id:ukb-b-16489	ukb-b-16489	A	C	0.00893323	0.00132671	1.69981e-11
rs4983187	Qualifications: College or University degree || id:ukb-b-16489	ukb-b-16489	T	G	-0.00922113	0.00118083	5.79963e-15
rs531514	Qualifications: College or University degree || id:ukb-b-16489	ukb-b-16489	T	C	-0.0102424	0.000993328	6.29941e-25
rs533371	Qualifications: College or University degree || id:ukb-b-16489	ukb-b-16489	G	A	0.00606318	0.000948842	1.7e-10
rs55634871	Qualifications: College or University degree || id:ukb-b-16489	ukb-b-16489	A	C	-0.00804304	0.00117499	7.59976e-12
rs55944017	Qualifications: College or University degree || id:ukb-b-16489	ukb-b-16489	T	C	-0.00640014	0.00115483	2.99999e-08
rs56335085	Qualifications: College or University degree || id:ukb-b-16489	ukb-b-16489	T	C	0.00587866	0.00106038	2.99999e-08
rs56370807	Qualifications: College or University degree || id:ukb-b-16489	ukb-b-16489	A	G	0.00656728	0.0011279	5.80003e-09
rs578584	Qualifications: College or University degree || id:ukb-b-16489	ukb-b-16489	T	A	0.00142913	0.000957051	0.14
rs57985238	Qualifications: College or University degree || id:ukb-b-16489	ukb-b-16489	G	C	0.00635391	0.000973896	6.79986e-11
rs582479	Qualifications: College or University degree || id:ukb-b-16489	ukb-b-16489	C	T	-0.0055769	0.000976636	1.09999e-08
rs58601596	Qualifications: College or University degree || id:ukb-b-16489	ukb-b-16489	G	C	0.00759804	0.0010363	2.29985e-13
rs592931	Qualifications: College or University degree || id:ukb-b-16489	ukb-b-16489	C	T	-0.00559553	0.000991892	1.7e-08
rs6002948	Qualifications: College or University degree || id:ukb-b-16489	ukb-b-16489	A	C	-0.00571205	0.00096039	2.69998e-09
rs6028083	Qualifications: College or University degree || id:ukb-b-16489	ukb-b-16489	C	T	0.00776199	0.00098572	3.40017e-15
rs6060466	Qualifications: College or University degree || id:ukb-b-16489	ukb-b-16489	T	C	0.00919985	0.00163865	2e-08
rs61881642	Qualifications: College or University degree || id:ukb-b-16489	ukb-b-16489	T	C	0.00796944	0.00139842	1.2e-08
rs62184480	Qualifications: College or University degree || id:ukb-b-16489	ukb-b-16489	T	C	-0.00869639	0.00105557	1.69981e-16
rs62429694	Qualifications: College or University degree || id:ukb-b-16489	ukb-b-16489	G	T	-0.00939539	0.00165469	1.40001e-08
rs62477728	Qualifications: College or University degree || id:ukb-b-16489	ukb-b-16489	C	G	-0.00574753	0.000959235	2.1e-09
rs6433897	Qualifications: College or University degree || id:ukb-b-16489	ukb-b-16489	C	T	0.00173147	0.00107935	0.11
rs6440053	Qualifications: College or University degree || id:ukb-b-16489	ukb-b-16489	A	T	-0.00842567	0.00130462	1.09999e-10
rs6474820	Qualifications: College or University degree || id:ukb-b-16489	ukb-b-16489	C	T	-0.00853766	0.00127074	1.80011e-11
rs6539284	Qualifications: College or University degree || id:ukb-b-16489	ukb-b-16489	C	T	0.00530341	0.000961174	3.40001e-08
rs660001	Qualifications: College or University degree || id:ukb-b-16489	ukb-b-16489	A	G	-0.00941945	0.00116569	6.4003e-16
rs6696068	Qualifications: College or University degree || id:ukb-b-16489	ukb-b-16489	T	G	-0.00632978	0.000975952	8.80035e-11
rs6728726	Qualifications: College or University degree || id:ukb-b-16489	ukb-b-16489	C	T	-0.00113686	0.00125348	0.36
rs67316991	Qualifications: College or University degree || id:ukb-b-16489	ukb-b-16489	T	C	0.00736142	0.00100999	3.10027e-13
rs6774533	Qualifications: College or University degree || id:ukb-b-16489	ukb-b-16489	T	C	0.00624016	0.00105948	3.89996e-09
rs6779035	Qualifications: College or University degree || id:ukb-b-16489	ukb-b-16489	C	T	-0.00541676	0.000965893	2e-08
rs6839304	Qualifications: College or University degree || id:ukb-b-16489	ukb-b-16489	G	A	0.00684989	0.00102691	2.60016e-11
rs6861021	Qualifications: College or University degree || id:ukb-b-16489	ukb-b-16489	C	T	0.0077336	0.00110506	2.60016e-12
rs6867851	Qualifications: College or University degree || id:ukb-b-16489	ukb-b-16489	C	G	-0.00583853	0.000971277	1.79999e-09
rs6918725	Qualifications: College or University degree || id:ukb-b-16489	ukb-b-16489	G	T	0.006078	0.00095353	1.79999e-10
rs7032484	Qualifications: College or University degree || id:ukb-b-16489	ukb-b-16489	A	G	0.00775028	0.000955485	5.00035e-16
rs7187604	Qualifications: College or University degree || id:ukb-b-16489	ukb-b-16489	G	A	-0.00858229	0.000980834	2.09991e-18
rs7233920	Qualifications: College or University degree || id:ukb-b-16489	ukb-b-16489	A	G	-0.00658158	0.00114366	8.70001e-09
rs72748120	Qualifications: College or University degree || id:ukb-b-16489	ukb-b-16489	A	T	-0.00769891	0.00130443	3.59998e-09
rs72789632	Qualifications: College or University degree || id:ukb-b-16489	ukb-b-16489	T	C	-0.00371428	0.00141643	0.00870001
rs72829857	Qualifications: College or University degree || id:ukb-b-16489	ukb-b-16489	G	A	0.00944884	0.00112365	4.10015e-17
rs72915557	Qualifications: College or University degree || id:ukb-b-16489	ukb-b-16489	A	G	-0.0133523	0.00201061	3.10027e-11
rs72979820	Qualifications: College or University degree || id:ukb-b-16489	ukb-b-16489	A	G	-0.0110172	0.00187117	3.89996e-09
rs73344830	Qualifications: College or University degree || id:ukb-b-16489	ukb-b-16489	G	A	-0.00849613	0.000965297	1.29987e-18
rs7523263	Qualifications: College or University degree || id:ukb-b-16489	ukb-b-16489	A	G	0.00538196	0.000952871	1.6e-08
rs7523916	Qualifications: College or University degree || id:ukb-b-16489	ukb-b-16489	T	C	0.00539338	0.000953694	1.6e-08
rs7526730	Qualifications: College or University degree || id:ukb-b-16489	ukb-b-16489	T	C	-0.00752039	0.00134856	2.5e-08
rs75581535	Qualifications: College or University degree || id:ukb-b-16489	ukb-b-16489	A	G	-0.0142334	0.00259841	4.30002e-08
rs7585579	Qualifications: College or University degree || id:ukb-b-16489	ukb-b-16489	G	C	-0.00130898	0.000958566	0.17
rs7591768	Qualifications: College or University degree || id:ukb-b-16489	ukb-b-16489	G	A	-0.00573124	0.000998976	9.59997e-09
rs7599087	Qualifications: College or University degree || id:ukb-b-16489	ukb-b-16489	C	T	-0.00652507	0.00116319	2e-08
rs76076331	Qualifications: College or University degree || id:ukb-b-16489	ukb-b-16489	T	C	0.00899099	0.00145052	5.69994e-10
rs7624274	Qualifications: College or University degree || id:ukb-b-16489	ukb-b-16489	A	T	0.00817601	0.000960681	1.69981e-17
rs76577427	Qualifications: College or University degree || id:ukb-b-16489	ukb-b-16489	G	C	-0.0108649	0.00154736	2.19989e-12
rs76608582	Qualifications: College or University degree || id:ukb-b-16489	ukb-b-16489	A	C	0.0127839	0.00236141	6.19998e-08
rs7680637	Qualifications: College or University degree || id:ukb-b-16489	ukb-b-16489	T	C	-0.00584035	0.000996879	4.70002e-09
rs77128898	Qualifications: College or University degree || id:ukb-b-16489	ukb-b-16489	T	C	-0.0143498	0.00263114	4.90004e-08
rs7742212	Qualifications: College or University degree || id:ukb-b-16489	ukb-b-16489	A	G	-0.00587635	0.000966809	1.2e-09
rs7757476	Qualifications: College or University degree || id:ukb-b-16489	ukb-b-16489	A	G	0.00952257	0.00123852	1.50003e-14
rs77719387	Qualifications: College or University degree || id:ukb-b-16489	ukb-b-16489	A	T	-0.0247897	0.00383644	1e-10
rs7862560	Qualifications: College or University degree || id:ukb-b-16489	ukb-b-16489	T	C	0.00563079	0.00101175	2.59998e-08
rs7902	Qualifications: College or University degree || id:ukb-b-16489	ukb-b-16489	G	A	0.0081185	0.000955435	1.9002e-17
rs790643	Qualifications: College or University degree || id:ukb-b-16489	ukb-b-16489	T	C	-0.00715169	0.00120893	3.29997e-09
rs7920624	Qualifications: College or University degree || id:ukb-b-16489	ukb-b-16489	T	A	-0.00676352	0.000957331	1.59993e-12
rs7921305	Qualifications: College or University degree || id:ukb-b-16489	ukb-b-16489	A	G	0.00913613	0.00109444	7.00003e-17
rs7921378	Qualifications: College or University degree || id:ukb-b-16489	ukb-b-16489	C	G	-0.000679248	0.000954534	0.48
rs7924036	Qualifications: College or University degree || id:ukb-b-16489	ukb-b-16489	T	G	0.00614218	0.000951048	1.09999e-10
rs7929518	Qualifications: College or University degree || id:ukb-b-16489	ukb-b-16489	G	A	-0.00116862	0.00114524	0.31
rs7938812	Qualifications: College or University degree || id:ukb-b-16489	ukb-b-16489	G	T	-0.00414488	0.000975881	2.19999e-05
rs7945921	Qualifications: College or University degree || id:ukb-b-16489	ukb-b-16489	A	C	0.00603937	0.00102084	3.29997e-09
rs7966054	Qualifications: College or University degree || id:ukb-b-16489	ukb-b-16489	C	T	-0.00586399	0.000958048	9.29994e-10
rs7969559	Qualifications: College or University degree || id:ukb-b-16489	ukb-b-16489	G	A	0.00033368	0.00105831	0.75
rs79918827	Qualifications: College or University degree || id:ukb-b-16489	ukb-b-16489	A	G	-0.0162313	0.00270668	2e-09
rs8022374	Qualifications: College or University degree || id:ukb-b-16489	ukb-b-16489	G	A	-0.00972819	0.00121764	1.39991e-15
rs8049014	Qualifications: College or University degree || id:ukb-b-16489	ukb-b-16489	A	G	-0.00725424	0.00110742	5.70033e-11
rs857249	Qualifications: College or University degree || id:ukb-b-16489	ukb-b-16489	C	T	0.00543215	0.000952896	1.2e-08
rs868698	Qualifications: College or University degree || id:ukb-b-16489	ukb-b-16489	T	G	-0.00891409	0.00147978	1.7e-09
rs9304836	Qualifications: College or University degree || id:ukb-b-16489	ukb-b-16489	T	G	0.00727158	0.0012432	4.90004e-09
rs9426308	Qualifications: College or University degree || id:ukb-b-16489	ukb-b-16489	T	C	-0.00575459	0.00104977	4.20001e-08
rs9517313	Qualifications: College or University degree || id:ukb-b-16489	ukb-b-16489	C	G	-0.00595834	0.00097862	1.09999e-09
rs9540729	Qualifications: College or University degree || id:ukb-b-16489	ukb-b-16489	T	A	0.00429467	0.000952215	6.49995e-06
rs9557427	Qualifications: College or University degree || id:ukb-b-16489	ukb-b-16489	T	C	-0.00699326	0.00104003	1.80011e-11
rs9616812	Qualifications: College or University degree || id:ukb-b-16489	ukb-b-16489	T	C	0.00587398	0.000953464	7.19996e-10
rs9640052	Qualifications: College or University degree || id:ukb-b-16489	ukb-b-16489	C	T	-0.00806301	0.00138263	5.49997e-09
rs9675315	Qualifications: College or University degree || id:ukb-b-16489	ukb-b-16489	C	T	-0.00558883	0.000972648	9.09997e-09
rs9879265	Qualifications: College or University degree || id:ukb-b-16489	ukb-b-16489	C	T	-0.00605168	0.000975026	5.39995e-10
rs9891803	Qualifications: College or University degree || id:ukb-b-16489	ukb-b-16489	T	C	-0.00566872	0.000955375	2.99999e-09
rs9964724	Qualifications: College or University degree || id:ukb-b-16489	ukb-b-16489	T	C	0.0116114	0.00102288	7.29962e-30
rs1008078	smoking initiation || id:ieu-b-4877	ieu-b-4877	T	C	0.0222337	0.00362591	8.60994e-10
rs10088132	smoking initiation || id:ieu-b-4877	ieu-b-4877	T	C	-0.00720782	0.00357278	0.0435001
rs10129035	smoking initiation || id:ieu-b-4877	ieu-b-4877	C	T	0.0138664	0.00360439	0.000119001
rs1013014	smoking initiation || id:ieu-b-4877	ieu-b-4877	T	G	-0.00495221	0.00366078	0.176
rs10159545	smoking initiation || id:ieu-b-4877	ieu-b-4877	G	C	0.0262501	0.00372727	1.83992e-12
rs10189857	smoking initiation || id:ieu-b-4877	ieu-b-4877	G	A	0.00254763	0.00358147	0.477
rs10205057	smoking initiation || id:ieu-b-4877	ieu-b-4877	T	C	0.00118746	0.00359673	0.741
rs1020875	smoking initiation || id:ieu-b-4877	ieu-b-4877	C	G	-0.00826696	0.00507835	0.104
rs10227949	smoking initiation || id:ieu-b-4877	ieu-b-4877	T	C	0.0120847	0.0041746	0.00379001
rs10233018	smoking initiation || id:ieu-b-4877	ieu-b-4877	G	A	0.027069	0.00355741	2.74979e-14
rs10402747	smoking initiation || id:ieu-b-4877	ieu-b-4877	C	T	0.00998114	0.00355789	0.00503002
rs10484022	smoking initiation || id:ieu-b-4877	ieu-b-4877	A	G	-0.00614955	0.00356234	0.0845006
rs10498846	smoking initiation || id:ieu-b-4877	ieu-b-4877	T	C	0.0206103	0.00355561	6.62003e-09
rs1050847	smoking initiation || id:ieu-b-4877	ieu-b-4877	T	C	-0.0216231	0.00358893	1.67001e-09
rs10518019	smoking initiation || id:ieu-b-4877	ieu-b-4877	G	A	-0.00642568	0.00356433	0.0714003
rs10735131	smoking initiation || id:ieu-b-4877	ieu-b-4877	T	C	0.0128437	0.00358993	0.000342003
rs10752262	smoking initiation || id:ieu-b-4877	ieu-b-4877	T	C	-0.00938377	0.00359851	0.00909997
rs1081158	smoking initiation || id:ieu-b-4877	ieu-b-4877	T	C	0.00995647	0.00360685	0.00578003
rs10911634	smoking initiation || id:ieu-b-4877	ieu-b-4877	G	T	0.00531085	0.00363042	0.144
rs10931821	smoking initiation || id:ieu-b-4877	ieu-b-4877	T	A	0.015947	0.00355698	7.43995e-06
rs10934957	smoking initiation || id:ieu-b-4877	ieu-b-4877	C	G	-0.0110439	0.00357184	0.00198999
rs10940921	smoking initiation || id:ieu-b-4877	ieu-b-4877	G	T	0.0088686	0.00359966	0.0138
rs10946808	smoking initiation || id:ieu-b-4877	ieu-b-4877	G	A	-0.0132235	0.00396903	0.000858005
rs11056449	smoking initiation || id:ieu-b-4877	ieu-b-4877	T	C	0.00216949	0.00392191	0.58
rs11057209	smoking initiation || id:ieu-b-4877	ieu-b-4877	G	A	0.0022792	0.00410018	0.578
rs11078713	smoking initiation || id:ieu-b-4877	ieu-b-4877	G	A	-0.0201721	0.00360561	2.22998e-08
rs11155821	smoking initiation || id:ieu-b-4877	ieu-b-4877	C	T	-0.00803318	0.00370149	0.0299999
rs11210887	smoking initiation || id:ieu-b-4877	ieu-b-4877	A	G	-0.0334139	0.00388691	8.26038e-18
rs112139144	smoking initiation || id:ieu-b-4877	ieu-b-4877	A	G	-0.0125519	0.00436473	0.00403999
rs11540358	smoking initiation || id:ieu-b-4877	ieu-b-4877	G	C	-0.00671525	0.00385781	0.0817994
rs1154693	smoking initiation || id:ieu-b-4877	ieu-b-4877	G	A	0.0326217	0.00491232	3.12033e-11
rs11572842	smoking initiation || id:ieu-b-4877	ieu-b-4877	C	T	-0.00124036	0.00373982	0.74
rs1160685	smoking initiation || id:ieu-b-4877	ieu-b-4877	G	C	0.0207724	0.00358893	7.19996e-09
rs11635966	smoking initiation || id:ieu-b-4877	ieu-b-4877	T	C	0.000905107	0.00371058	0.807
rs11658881	smoking initiation || id:ieu-b-4877	ieu-b-4877	G	A	0.0201357	0.00361066	2.43002e-08
rs11669334	smoking initiation || id:ieu-b-4877	ieu-b-4877	T	G	0.00457383	0.00470008	0.33
rs11678980	smoking initiation || id:ieu-b-4877	ieu-b-4877	A	G	0.0203418	0.0035682	1.19001e-08
rs11685076	smoking initiation || id:ieu-b-4877	ieu-b-4877	A	G	-0.00973596	0.00370373	0.00856998
rs117005905	smoking initiation || id:ieu-b-4877	ieu-b-4877	T	C	0.0028177	0.00572779	0.623
rs11703948	smoking initiation || id:ieu-b-4877	ieu-b-4877	G	A	-0.000160417	0.00596596	0.979
rs11712680	smoking initiation || id:ieu-b-4877	ieu-b-4877	C	A	-0.0270476	0.00457843	3.51002e-09
rs11732657	smoking initiation || id:ieu-b-4877	ieu-b-4877	A	G	0.0075032	0.00406321	0.0649995
rs11748023	smoking initiation || id:ieu-b-4877	ieu-b-4877	T	C	0.00866527	0.0035735	0.0152999
rs11770877	smoking initiation || id:ieu-b-4877	ieu-b-4877	C	T	0.0108292	0.00369059	0.00334003
rs11793831	smoking initiation || id:ieu-b-4877	ieu-b-4877	T	G	-0.000795985	0.00361066	0.825
rs118083122	smoking initiation || id:ieu-b-4877	ieu-b-4877	C	G	-0.0140515	0.0137129	0.305
rs11871429	smoking initiation || id:ieu-b-4877	ieu-b-4877	G	A	-0.00421886	0.00425735	0.322
rs11872397	smoking initiation || id:ieu-b-4877	ieu-b-4877	A	G	-0.0247725	0.00409477	1.43001e-09
rs12025237	smoking initiation || id:ieu-b-4877	ieu-b-4877	C	A	-0.0329992	0.00533915	6.52004e-10
rs12186738	smoking initiation || id:ieu-b-4877	ieu-b-4877	T	G	-0.0332644	0.00502051	3.41979e-11
rs12218315	smoking initiation || id:ieu-b-4877	ieu-b-4877	A	G	0.00647246	0.00497882	0.194
rs12421006	smoking initiation || id:ieu-b-4877	ieu-b-4877	T	A	0.00379359	0.0038983	0.33
rs12441907	smoking initiation || id:ieu-b-4877	ieu-b-4877	A	C	-0.0292051	0.00452262	1.06001e-10
rs12526814	smoking initiation || id:ieu-b-4877	ieu-b-4877	C	T	-0.00937637	0.00359303	0.00907006
rs12534506	smoking initiation || id:ieu-b-4877	ieu-b-4877	T	A	0.0127394	0.00356078	0.000340997
rs12545053	smoking initiation || id:ieu-b-4877	ieu-b-4877	G	A	0.0202808	0.00363668	2.43002e-08
rs12644402	smoking initiation || id:ieu-b-4877	ieu-b-4877	T	C	-0.00124747	0.0074684	0.867
rs12705284	smoking initiation || id:ieu-b-4877	ieu-b-4877	T	C	0.00628059	0.0036081	0.0818993
rs12735232	smoking initiation || id:ieu-b-4877	ieu-b-4877	C	T	0.000847998	0.00491232	0.863
rs1275200	smoking initiation || id:ieu-b-4877	ieu-b-4877	C	T	0.00321065	0.00356519	0.368
rs12752933	smoking initiation || id:ieu-b-4877	ieu-b-4877	G	A	-0.00366117	0.00355604	0.302
rs12823941	smoking initiation || id:ieu-b-4877	ieu-b-4877	T	C	0.00694089	0.00533915	0.193
rs12888615	smoking initiation || id:ieu-b-4877	ieu-b-4877	T	C	0.00126284	0.00445092	0.777
rs12987408	smoking initiation || id:ieu-b-4877	ieu-b-4877	G	A	0.00273188	0.00420538	0.516
rs13030994	smoking initiation || id:ieu-b-4877	ieu-b-4877	A	G	0.0360925	0.0035563	3.56041e-24
rs13090388	smoking initiation || id:ieu-b-4877	ieu-b-4877	T	C	-0.00921727	0.00384053	0.0163999
rs13145728	smoking initiation || id:ieu-b-4877	ieu-b-4877	C	G	-0.0232512	0.00366263	2.13998e-10
rs13261666	smoking initiation || id:ieu-b-4877	ieu-b-4877	T	G	-0.0268946	0.00355604	3.90032e-14
rs1334297	smoking initiation || id:ieu-b-4877	ieu-b-4877	A	G	-0.00620359	0.0040044	0.121
rs1335482	smoking initiation || id:ieu-b-4877	ieu-b-4877	C	T	0.0113118	0.00355935	0.00149001
rs1340799	smoking initiation || id:ieu-b-4877	ieu-b-4877	T	A	0.00252299	0.00376105	0.502
rs13419042	smoking initiation || id:ieu-b-4877	ieu-b-4877	A	G	0.00398894	0.00572779	0.486
rs13425585	smoking initiation || id:ieu-b-4877	ieu-b-4877	G	C	0.000911084	0.00355719	0.798
rs134529	smoking initiation || id:ieu-b-4877	ieu-b-4877	C	T	-0.019984	0.00366078	4.84998e-08
rs1385108	smoking initiation || id:ieu-b-4877	ieu-b-4877	T	C	0.0246617	0.00415673	2.99999e-09
rs1391441	smoking initiation || id:ieu-b-4877	ieu-b-4877	A	G	-0.00265531	0.00382068	0.487
rs1423920	smoking initiation || id:ieu-b-4877	ieu-b-4877	G	A	-0.0108859	0.00372727	0.00349004
rs1435741	smoking initiation || id:ieu-b-4877	ieu-b-4877	A	G	0.0294151	0.00359095	2.63998e-16
rs1448355	smoking initiation || id:ieu-b-4877	ieu-b-4877	T	C	0.00302693	0.00383802	0.43
rs149406097	smoking initiation || id:ieu-b-4877	ieu-b-4877	A	G	0.0010987	0.00967349	0.909
rs1503526	smoking initiation || id:ieu-b-4877	ieu-b-4877	C	T	0.00937721	0.00355698	0.00837992
rs1565735	smoking initiation || id:ieu-b-4877	ieu-b-4877	A	T	-0.037618	0.0044613	3.41979e-17
rs1596262	smoking initiation || id:ieu-b-4877	ieu-b-4877	G	A	0.00210658	0.00378965	0.579001
rs165579	smoking initiation || id:ieu-b-4877	ieu-b-4877	T	C	0.00129751	0.00365532	0.723
rs1689510	smoking initiation || id:ieu-b-4877	ieu-b-4877	C	G	-0.0190718	0.00376939	4.18996e-07
rs1698139	smoking initiation || id:ieu-b-4877	ieu-b-4877	G	A	-0.00788348	0.00459774	0.0862998
rs17110109	smoking initiation || id:ieu-b-4877	ieu-b-4877	C	T	-0.0137961	0.00364829	0.00016
rs17425572	smoking initiation || id:ieu-b-4877	ieu-b-4877	G	A	-0.0001785	0.00356289	0.96
rs17504871	smoking initiation || id:ieu-b-4877	ieu-b-4877	A	G	0.0110528	0.00358602	0.00206001
rs175325	smoking initiation || id:ieu-b-4877	ieu-b-4877	A	T	0.00367277	0.00381876	0.336
rs17563464	smoking initiation || id:ieu-b-4877	ieu-b-4877	A	C	0.00553823	0.00436473	0.205
rs1861047	smoking initiation || id:ieu-b-4877	ieu-b-4877	A	G	-0.00949873	0.00371999	0.0106999
rs1869243	smoking initiation || id:ieu-b-4877	ieu-b-4877	C	T	0.0197411	0.00356289	2.97002e-08
rs1876765	smoking initiation || id:ieu-b-4877	ieu-b-4877	G	A	-0.023502	0.00387946	1.36e-09
rs1899896	smoking initiation || id:ieu-b-4877	ieu-b-4877	T	C	0.0264481	0.00388691	1.03992e-11
rs1913145	smoking initiation || id:ieu-b-4877	ieu-b-4877	C	G	0.000531227	0.00356536	0.882
rs1914391	smoking initiation || id:ieu-b-4877	ieu-b-4877	T	C	-0.00100728	0.00358147	0.778001
rs1971318	smoking initiation || id:ieu-b-4877	ieu-b-4877	T	C	0.0285074	0.00492533	7.05992e-09
rs2061245	smoking initiation || id:ieu-b-4877	ieu-b-4877	A	G	0.00977112	0.0036289	0.00707995
rs2061456	smoking initiation || id:ieu-b-4877	ieu-b-4877	A	C	0.00315251	0.00405302	0.437
rs2154402	smoking initiation || id:ieu-b-4877	ieu-b-4877	C	T	-0.0025796	0.0053213	0.628001
rs2186122	smoking initiation || id:ieu-b-4877	ieu-b-4877	T	A	0.0260573	0.00358602	3.60994e-13
rs222449	smoking initiation || id:ieu-b-4877	ieu-b-4877	T	A	-0.0253208	0.00442796	1.07999e-08
rs2242523	smoking initiation || id:ieu-b-4877	ieu-b-4877	T	C	-0.00711975	0.00356881	0.0460999
rs2268991	smoking initiation || id:ieu-b-4877	ieu-b-4877	T	C	0.0175067	0.00741118	0.0181999
rs2299098	smoking initiation || id:ieu-b-4877	ieu-b-4877	C	G	0.00113959	0.00446982	0.799
rs2309812	smoking initiation || id:ieu-b-4877	ieu-b-4877	T	C	-0.00810422	0.00367615	0.0274998
rs2341336	smoking initiation || id:ieu-b-4877	ieu-b-4877	T	C	0.00232642	0.00470008	0.62
rs2378662	smoking initiation || id:ieu-b-4877	ieu-b-4877	A	G	0.0209482	0.00356645	4.15997e-09
rs2388334	smoking initiation || id:ieu-b-4877	ieu-b-4877	G	A	0.0144993	0.00355873	4.51004e-05
rs240963	smoking initiation || id:ieu-b-4877	ieu-b-4877	C	T	-0.0410444	0.00483712	2.16023e-17
rs2478208	smoking initiation || id:ieu-b-4877	ieu-b-4877	C	G	0.0127787	0.00355789	0.000321004
rs2606913	smoking initiation || id:ieu-b-4877	ieu-b-4877	A	T	-0.00229066	0.00503472	0.649
rs2631024	smoking initiation || id:ieu-b-4877	ieu-b-4877	G	A	-0.0229645	0.00402823	1.17999e-08
rs2644112	smoking initiation || id:ieu-b-4877	ieu-b-4877	C	T	0.00653735	0.00375561	0.0815004
rs266047	smoking initiation || id:ieu-b-4877	ieu-b-4877	A	G	-0.0305098	0.00373855	3.3597e-16
rs2661876	smoking initiation || id:ieu-b-4877	ieu-b-4877	C	A	-0.00220508	0.00364489	0.544999
rs2718794	smoking initiation || id:ieu-b-4877	ieu-b-4877	C	T	-0.00869151	0.00533915	0.104
rs2725377	smoking initiation || id:ieu-b-4877	ieu-b-4877	A	G	-0.00222547	0.00357278	0.534
rs2727565	smoking initiation || id:ieu-b-4877	ieu-b-4877	A	C	0.0033831	0.00405809	0.405
rs2762546	smoking initiation || id:ieu-b-4877	ieu-b-4877	T	C	0.0111175	0.00384736	0.00386002
rs2764264	smoking initiation || id:ieu-b-4877	ieu-b-4877	T	C	0.0153689	0.0038543	6.54998e-05
rs2815753	smoking initiation || id:ieu-b-4877	ieu-b-4877	A	G	0.00552738	0.0036289	0.127
rs2838986	smoking initiation || id:ieu-b-4877	ieu-b-4877	G	A	0.000806286	0.00455013	0.859
rs28591249	smoking initiation || id:ieu-b-4877	ieu-b-4877	G	A	-0.00425527	0.00355843	0.232
rs28703977	smoking initiation || id:ieu-b-4877	ieu-b-4877	C	T	-0.000573484	0.00396687	0.885
rs2885198	smoking initiation || id:ieu-b-4877	ieu-b-4877	G	A	-0.00716225	0.00356335	0.0443997
rs2903589	smoking initiation || id:ieu-b-4877	ieu-b-4877	T	C	-0.000731658	0.00376324	0.846
rs2923431	smoking initiation || id:ieu-b-4877	ieu-b-4877	C	G	-0.0117601	0.00368222	0.00140001
rs2971970	smoking initiation || id:ieu-b-4877	ieu-b-4877	G	T	-0.0184732	0.00434214	2.07e-05
rs2977334	smoking initiation || id:ieu-b-4877	ieu-b-4877	T	G	-0.00183025	0.00361735	0.612999
rs301805	smoking initiation || id:ieu-b-4877	ieu-b-4877	G	T	0.0214679	0.00361329	2.80001e-09
rs3021146	smoking initiation || id:ieu-b-4877	ieu-b-4877	G	A	-0.00996842	0.00378669	0.00846993
rs303752	smoking initiation || id:ieu-b-4877	ieu-b-4877	A	G	-0.007792	0.00361735	0.0312997
rs3108497	smoking initiation || id:ieu-b-4877	ieu-b-4877	T	C	-0.0065451	0.00402823	0.104
rs329122	smoking initiation || id:ieu-b-4877	ieu-b-4877	A	G	-0.0135477	0.00359518	0.000166001
rs335466	smoking initiation || id:ieu-b-4877	ieu-b-4877	A	C	0.00950301	0.0035765	0.00790005
rs34190234	smoking initiation || id:ieu-b-4877	ieu-b-4877	C	A	-0.00935722	0.00359627	0.00928004
rs34809719	smoking initiation || id:ieu-b-4877	ieu-b-4877	T	G	-0.010712	0.00452262	0.0178999
rs34811474	smoking initiation || id:ieu-b-4877	ieu-b-4877	A	G	-0.00447835	0.00425066	0.291
rs35398452	smoking initiation || id:ieu-b-4877	ieu-b-4877	A	C	0.00439464	0.00399513	0.271
rs35518360	smoking initiation || id:ieu-b-4877	ieu-b-4877	T	A	-0.013261	0.0069222	0.0553006
rs35623690	smoking initiation || id:ieu-b-4877	ieu-b-4877	C	G	-0.0248493	0.00371673	2.30994e-11
rs35649565	smoking initiation || id:ieu-b-4877	ieu-b-4877	A	G	-0.000493728	0.00410018	0.904
rs35702515	smoking initiation || id:ieu-b-4877	ieu-b-4877	T	G	0.0252442	0.00423093	2.43002e-09
rs35811586	smoking initiation || id:ieu-b-4877	ieu-b-4877	T	C	-0.00212157	0.00777806	0.785001
rs3747631	smoking initiation || id:ieu-b-4877	ieu-b-4877	C	G	-0.0145531	0.00438793	0.000917001
rs3751661	smoking initiation || id:ieu-b-4877	ieu-b-4877	A	T	0.00411575	0.00356881	0.248
rs3785236	smoking initiation || id:ieu-b-4877	ieu-b-4877	C	A	-0.00796127	0.00411667	0.0531998
rs3800925	smoking initiation || id:ieu-b-4877	ieu-b-4877	C	T	0.000381655	0.00427774	0.929
rs3812257	smoking initiation || id:ieu-b-4877	ieu-b-4877	G	A	0.00088686	0.00359966	0.805
rs3843567	smoking initiation || id:ieu-b-4877	ieu-b-4877	G	A	-0.00249397	0.00432184	0.564
rs385022	smoking initiation || id:ieu-b-4877	ieu-b-4877	C	A	-0.00194547	0.00356383	0.585
rs3904512	smoking initiation || id:ieu-b-4877	ieu-b-4877	A	G	-0.0211589	0.0035765	3.22998e-09
rs3943093	smoking initiation || id:ieu-b-4877	ieu-b-4877	T	C	-0.00527144	0.00381428	0.167
rs4044321	smoking initiation || id:ieu-b-4877	ieu-b-4877	G	A	-0.0278417	0.00371058	6.07995e-14
rs417938	smoking initiation || id:ieu-b-4877	ieu-b-4877	A	G	-0.00553576	0.0035659	0.121
rs4246176	smoking initiation || id:ieu-b-4877	ieu-b-4877	G	C	-0.0195708	0.00380177	2.63003e-07
rs4337674	smoking initiation || id:ieu-b-4877	ieu-b-4877	A	G	0.00276218	0.00441174	0.531001
rs4339163	smoking initiation || id:ieu-b-4877	ieu-b-4877	C	T	0.0058692	0.00355873	0.0989008
rs4457062	smoking initiation || id:ieu-b-4877	ieu-b-4877	C	G	-0.00266899	0.00386851	0.49
rs4531435	smoking initiation || id:ieu-b-4877	ieu-b-4877	G	A	-0.00461705	0.00357278	0.196
rs4543592	smoking initiation || id:ieu-b-4877	ieu-b-4877	C	T	0.0219314	0.00356244	7.46002e-10
rs4621481	smoking initiation || id:ieu-b-4877	ieu-b-4877	T	G	0.00115865	0.00387946	0.764999
rs4674993	smoking initiation || id:ieu-b-4877	ieu-b-4877	G	A	-0.0252122	0.00443619	1.31999e-08
rs4700393	smoking initiation || id:ieu-b-4877	ieu-b-4877	G	A	-0.0156355	0.00355903	1.09001e-05
rs4808762	smoking initiation || id:ieu-b-4877	ieu-b-4877	C	T	-0.0100027	0.00397257	0.0117999
rs4808787	smoking initiation || id:ieu-b-4877	ieu-b-4877	G	A	-0.0135318	0.00385836	0.000457004
rs484213	smoking initiation || id:ieu-b-4877	ieu-b-4877	G	A	0.0126869	0.00356004	0.000373001
rs4887925	smoking initiation || id:ieu-b-4877	ieu-b-4877	C	G	-0.00131074	0.00376811	0.727999
rs4930351	smoking initiation || id:ieu-b-4877	ieu-b-4877	G	A	-0.00497782	0.00355559	0.161
rs4968476	smoking initiation || id:ieu-b-4877	ieu-b-4877	A	G	0.000484555	0.00491232	0.921
rs4976344	smoking initiation || id:ieu-b-4877	ieu-b-4877	A	C	-0.00726315	0.00502402	0.148
rs4983187	smoking initiation || id:ieu-b-4877	ieu-b-4877	T	G	0.00814652	0.00445092	0.0670996
rs531514	smoking initiation || id:ieu-b-4877	ieu-b-4877	T	C	-0.00729485	0.00373727	0.0509003
rs533371	smoking initiation || id:ieu-b-4877	ieu-b-4877	G	A	-0.000459781	0.00355789	0.897
rs55634871	smoking initiation || id:ieu-b-4877	ieu-b-4877	A	C	-0.00735435	0.00439506	0.0944996
rs55944017	smoking initiation || id:ieu-b-4877	ieu-b-4877	T	C	0.0145952	0.00423093	0.000554996
rs56335085	smoking initiation || id:ieu-b-4877	ieu-b-4877	T	C	-0.00352431	0.00395515	0.373
rs56370807	smoking initiation || id:ieu-b-4877	ieu-b-4877	A	G	-0.0031372	0.00416264	0.451
rs578584	smoking initiation || id:ieu-b-4877	ieu-b-4877	T	A	0.0286801	0.00359627	1.50003e-15
rs57985238	smoking initiation || id:ieu-b-4877	ieu-b-4877	G	C	-0.00503046	0.00363042	0.166
rs582479	smoking initiation || id:ieu-b-4877	ieu-b-4877	C	T	0.00861136	0.00365532	0.0184999
rs58601596	smoking initiation || id:ieu-b-4877	ieu-b-4877	G	C	-0.00529219	0.0038495	0.169
rs592931	smoking initiation || id:ieu-b-4877	ieu-b-4877	C	T	0.0125082	0.00368847	0.000684006
rs6002948	smoking initiation || id:ieu-b-4877	ieu-b-4877	A	C	-0.000689565	0.00355616	0.846
rs6028083	smoking initiation || id:ieu-b-4877	ieu-b-4877	C	T	0.00305621	0.00366599	0.404
rs6060466	smoking initiation || id:ieu-b-4877	ieu-b-4877	T	C	-0.00928579	0.00604453	0.125
rs61881642	smoking initiation || id:ieu-b-4877	ieu-b-4877	T	C	-0.00540053	0.0053213	0.31
rs62184480	smoking initiation || id:ieu-b-4877	ieu-b-4877	T	C	0.00573284	0.00394665	0.146
rs62429694	smoking initiation || id:ieu-b-4877	ieu-b-4877	G	T	-0.000452931	0.00626898	0.942
rs62477728	smoking initiation || id:ieu-b-4877	ieu-b-4877	C	G	0.0071933	0.00358324	0.0448002
rs6433897	smoking initiation || id:ieu-b-4877	ieu-b-4877	C	T	0.0224483	0.00405809	3.16002e-08
rs6440053	smoking initiation || id:ieu-b-4877	ieu-b-4877	A	T	-0.00248373	0.00486166	0.61
rs6474820	smoking initiation || id:ieu-b-4877	ieu-b-4877	C	T	0.00919331	0.00476651	0.0539002
rs6539284	smoking initiation || id:ieu-b-4877	ieu-b-4877	C	T	-0.0069248	0.00359518	0.0542001
rs660001	smoking initiation || id:ieu-b-4877	ieu-b-4877	A	G	-0.0102548	0.00436473	0.0188001
rs6696068	smoking initiation || id:ieu-b-4877	ieu-b-4877	T	G	-0.00264489	0.00363991	0.468
rs6728726	smoking initiation || id:ieu-b-4877	ieu-b-4877	C	T	0.0354486	0.00473279	6.72977e-14
rs67316991	smoking initiation || id:ieu-b-4877	ieu-b-4877	T	C	-0.0045741	0.00373473	0.221
rs6774533	smoking initiation || id:ieu-b-4877	ieu-b-4877	T	C	-0.00665332	0.00388691	0.0867002
rs6779035	smoking initiation || id:ieu-b-4877	ieu-b-4877	C	T	-0.0101493	0.00362014	0.00504998
rs6839304	smoking initiation || id:ieu-b-4877	ieu-b-4877	G	A	0.00304618	0.00384393	0.428
rs6861021	smoking initiation || id:ieu-b-4877	ieu-b-4877	C	T	0.00263309	0.00412226	0.523
rs6867851	smoking initiation || id:ieu-b-4877	ieu-b-4877	C	G	0.00729772	0.00361735	0.0436004
rs6918725	smoking initiation || id:ieu-b-4877	ieu-b-4877	G	T	-0.0126302	0.00355815	0.000387998
rs7032484	smoking initiation || id:ieu-b-4877	ieu-b-4877	A	G	-0.0107068	0.00358893	0.00286003
rs7187604	smoking initiation || id:ieu-b-4877	ieu-b-4877	G	A	-0.00624547	0.00368018	0.0894994
rs7233920	smoking initiation || id:ieu-b-4877	ieu-b-4877	A	G	-0.00258302	0.00421805	0.54
rs72748120	smoking initiation || id:ieu-b-4877	ieu-b-4877	A	T	-0.00154459	0.00478956	0.748001
rs72789632	smoking initiation || id:ieu-b-4877	ieu-b-4877	T	C	-0.0328856	0.00528628	5.01996e-10
rs72829857	smoking initiation || id:ieu-b-4877	ieu-b-4877	G	A	-0.00405779	0.00423745	0.338
rs72915557	smoking initiation || id:ieu-b-4877	ieu-b-4877	A	G	0.017581	0.00763671	0.0213998
rs72979820	smoking initiation || id:ieu-b-4877	ieu-b-4877	A	G	-0.00676232	0.00748601	0.366
rs73344830	smoking initiation || id:ieu-b-4877	ieu-b-4877	G	A	0.0100114	0.00360318	0.00545997
rs7523263	smoking initiation || id:ieu-b-4877	ieu-b-4877	A	G	-0.0157786	0.00358234	1.03999e-05
rs7523916	smoking initiation || id:ieu-b-4877	ieu-b-4877	T	C	0.000134473	0.00355604	0.97
rs7526730	smoking initiation || id:ieu-b-4877	ieu-b-4877	T	C	-0.00327682	0.00502051	0.514
rs75581535	smoking initiation || id:ieu-b-4877	ieu-b-4877	A	G	0.0179597	0.010184	0.0779005
rs7585579	smoking initiation || id:ieu-b-4877	ieu-b-4877	G	C	-0.0223996	0.0037281	1.88001e-09
rs7591768	smoking initiation || id:ieu-b-4877	ieu-b-4877	G	A	0.00619345	0.00364321	0.089
rs7599087	smoking initiation || id:ieu-b-4877	ieu-b-4877	C	T	0.00831835	0.00434214	0.0554996
rs76076331	smoking initiation || id:ieu-b-4877	ieu-b-4877	T	C	-0.00643416	0.00521879	0.218
rs7624274	smoking initiation || id:ieu-b-4877	ieu-b-4877	A	T	-0.0102766	0.00359095	0.00420998
rs76577427	smoking initiation || id:ieu-b-4877	ieu-b-4877	G	C	0.00490788	0.00589984	0.405
rs76608582	smoking initiation || id:ieu-b-4877	ieu-b-4877	A	C	-0.0495575	0.00825958	1.93999e-09
rs7680637	smoking initiation || id:ieu-b-4877	ieu-b-4877	T	C	0.00845754	0.00392632	0.0312997
rs77128898	smoking initiation || id:ieu-b-4877	ieu-b-4877	T	C	0.00787629	0.00953041	0.409
rs7742212	smoking initiation || id:ieu-b-4877	ieu-b-4877	A	G	0.00978034	0.00358324	0.00634995
rs7757476	smoking initiation || id:ieu-b-4877	ieu-b-4877	A	G	-0.00498381	0.00460754	0.28
rs77719387	smoking initiation || id:ieu-b-4877	ieu-b-4877	A	T	0.000523384	0.0137924	0.97
rs7862560	smoking initiation || id:ieu-b-4877	ieu-b-4877	T	C	-0.00643788	0.00376105	0.0868001
rs7902	smoking initiation || id:ieu-b-4877	ieu-b-4877	G	A	-0.0108596	0.00356484	0.00232001
rs790643	smoking initiation || id:ieu-b-4877	ieu-b-4877	T	C	0.00304014	0.00471353	0.519
rs7920624	smoking initiation || id:ieu-b-4877	ieu-b-4877	T	A	-0.00550425	0.0035604	0.122
rs7921305	smoking initiation || id:ieu-b-4877	ieu-b-4877	A	G	0.00178261	0.00412226	0.665001
rs7921378	smoking initiation || id:ieu-b-4877	ieu-b-4877	C	G	-0.0254601	0.00355815	8.26038e-13
rs7924036	smoking initiation || id:ieu-b-4877	ieu-b-4877	T	G	-0.00474435	0.00355604	0.182
rs7929518	smoking initiation || id:ieu-b-4877	ieu-b-4877	G	A	0.0242377	0.00428466	1.55998e-08
rs7938812	smoking initiation || id:ieu-b-4877	ieu-b-4877	G	T	0.0437914	0.00363668	2.71019e-33
rs7945921	smoking initiation || id:ieu-b-4877	ieu-b-4877	A	C	-0.0126437	0.00384736	0.00102
rs7966054	smoking initiation || id:ieu-b-4877	ieu-b-4877	C	T	0.00602207	0.00357975	0.0925998
rs7969559	smoking initiation || id:ieu-b-4877	ieu-b-4877	G	A	-0.0243756	0.00395946	7.31004e-10
rs79918827	smoking initiation || id:ieu-b-4877	ieu-b-4877	A	G	0.0186529	0.0101011	0.0648007
rs8022374	smoking initiation || id:ieu-b-4877	ieu-b-4877	G	A	0.0153286	0.00452016	0.000692995
rs8049014	smoking initiation || id:ieu-b-4877	ieu-b-4877	A	G	0.013573	0.00411113	0.000940005
rs857249	smoking initiation || id:ieu-b-4877	ieu-b-4877	C	T	-0.00680046	0.00356931	0.0568002
rs868698	smoking initiation || id:ieu-b-4877	ieu-b-4877	T	G	0.00269543	0.0054906	0.624001
rs9304836	smoking initiation || id:ieu-b-4877	ieu-b-4877	T	G	-0.00342015	0.00460754	0.457999
rs9426308	smoking initiation || id:ieu-b-4877	ieu-b-4877	T	C	0.0119502	0.00390605	0.00221998
rs9517313	smoking initiation || id:ieu-b-4877	ieu-b-4877	C	G	0.00424502	0.00365353	0.245
rs9540729	smoking initiation || id:ieu-b-4877	ieu-b-4877	T	A	-0.0195522	0.00355789	3.81997e-08
rs9557427	smoking initiation || id:ieu-b-4877	ieu-b-4877	T	C	0.0136043	0.00381747	0.000369003
rs9616812	smoking initiation || id:ieu-b-4877	ieu-b-4877	T	C	0.00379852	0.00355764	0.285
rs9640052	smoking initiation || id:ieu-b-4877	ieu-b-4877	C	T	0.00503915	0.00496522	0.311
rs9675315	smoking initiation || id:ieu-b-4877	ieu-b-4877	C	T	-0.00466241	0.00361873	0.198
rs9879265	smoking initiation || id:ieu-b-4877	ieu-b-4877	C	T	0.000900749	0.00365002	0.805
rs9891803	smoking initiation || id:ieu-b-4877	ieu-b-4877	T	C	0.010091	0.00355661	0.00455995
rs9964724	smoking initiation || id:ieu-b-4877	ieu-b-4877	T	C	-0.00510175	0.00382393	0.182

[truncated: 3 more sheets: ST_11 SNPs excluded, ST_12 SNPs (20% difference), ST_13 SNPs(socioeconomicstatus)]
